# Supplementary material for: HE4 promotes collateral resistance to cisplatin and paclitaxel in ovarian cancer cells
Source: J Ovarian Res. 2016 May 17;9:28. doi: 10.1186/s13048-016-0240-0 (PMC4869286; doi:10.1186/s13048-016-0240-0)
Supplement: Additional file 2: — All genes differentially regulated between SKOV3-NV and SKOV3-C1 (vehicle and cisplatin treated) 1.5-fold in either direction (p < 0.05). (XLSX 209 kb) [file 13048_2016_240_MOESM2_ESM.xlsx]

## Sheet: NV-C1-veh
Transcript Cluster ID	NV-veh Bi-weight Avg Signal (log2)	C1-veh Bi-weight Avg Signal (log2)	Fold Change (linear) (NV-veh vs. C1-veh)	ANOVA p-value (NV-veh vs. C1-veh)	FDR p-value (NV-veh vs. C1-veh)	Gene Symbol	Description	Group
TC02001749.hg.1	9.44	5.54	14.95	9e-06	0.023036	CYP1B1	NULL	Coding
TC01002441.hg.1	10.5	6.82	12.8	2.58e-08	0.000872	LAPTM5	lysosomal protein transmembrane 5; NULL	Coding
TC15001837.hg.1	10.63	7.03	12.09	1.27e-08	0.000859	ANPEP	alanyl (membrane) aminopeptidase; NULL	Coding
TC05001963.hg.1	10.97	7.39	11.96	4e-06	0.02216	NMUR2	neuromedin U receptor 2; NULL	Coding
TC08000899.hg.1	9.25	6.36	7.42	6e-06	0.02216	OTTHUMG00000163615	NULL	Coding
TC02001750.hg.1	10.09	7.34	6.74	1e-06	0.010396	CYP1B1	cytochrome P450, family 1, subfamily B, polypeptide 1; NULL	Coding
TC06001952.hg.1	7.47	4.73	6.69	1.5e-05	0.02338	EPHA7	EPH receptor A7; NULL	Coding
TC12001377.hg.1	9.22	6.74	5.56	8e-06	0.02216	PKP2	plakophilin 2	Coding
TC11003482.hg.1	9.64	7.32	5	1.2e-05	0.02338	SLC43A3	solute carrier family 43, member 3	Coding
TC6_ssto_hap7000179.hg.1	7.82	5.55	4.83	4.8e-05	0.031282		linc-PTER-1 chr6_ssto_hap7:+:2356965-2362624	NonCoding
TC08001129.hg.1	5.99	3.77	4.64	0.000788	0.085215	OTTHUMG00000164278	NULL	Coding
TC16000223.hg.1	7.42	5.21	4.62	2e-05	0.02338	ACSM3	acyl-CoA synthetase medium-chain family member 3; NULL	Coding
TC15000545.hg.1	5.77	3.57	4.6	5.4e-05	0.032832		DQ601452,uc021sok.1	Coding
TC11002381.hg.1	7.54	5.36	4.54	0.000451	0.069063		AK021804,uc001pye.1	Coding
TC11003389.hg.1	7.55	5.39	4.48	0.000367	0.065141		accn=NULL class=lncRNA name= ref=UCSCGeneNoncode transcriptId=uc001pye.1 cpcScore=-1.0979600 cnci=-0.3704934	NonCoding
TC15000570.hg.1	5.77	3.61	4.45	0.001367	0.107815		DQ601452,uc010uhy.2	Coding
TC01002772.hg.1	7.21	5.09	4.33	7.1e-05	0.035666	OTTHUMG00000009344	NULL	Coding
TC06003133.hg.1	9.19	7.1	4.25	4.5e-05	0.030934		accn=EF491789 class=mRNAlike lncRNA name=NULL ref=H-invitational v7.5 transcriptId=HIT000395516 cpcScore=1.3148500 cnci=-0.1683662|accn=FJ011559 class=mRNAlike lncRNA name=NULL ref=H-invitational v7.5 transcriptId=HIT000558398 cpcScore=0.9670750 cnci=-0.1411137	NonCoding
TC11002238.hg.1	6.1	4.02	4.23	0.000173	0.049801		ncrna:snRNA chromosome:GRCh37:11:102774622:102774683:-1 gene:ENSG00000238562 gene_biotype:snRNA transcript_biotype:snRNA	Coding
TC15000573.hg.1	6.45	4.45	4	0.002317	0.134411		DQ585294,uc010uhz.1	Coding
TC0X001190.hg.1	6.36	4.36	3.98	2.6e-05	0.026154	POF1B	premature ovarian failure, 1B; NULL	Coding
TC01000757.hg.1	9.08	7.17	3.76	3.6e-05	0.02862	CTH	cystathionase (cystathionine gamma-lyase); NULL	Coding
TC01005783.hg.1	6.75	4.88	3.65	4.1e-05	0.029609		accn=NR_003377 class=lncRNA name= ref=RefGeneNoncode transcriptId=NR_003377 cpcScore=3.2927000 cnci=-0.2781953	NonCoding
TC03003072.hg.1	11.56	9.7	3.63	0.000149	0.047629		linc-TXNRD3-2 chr3:-:127002626-127006220	NonCoding
TC06003004.hg.1	7.94	6.09	3.6	1.7e-05	0.02338		linc-MARCKS-1 chr6:+:113852319-113864995	NonCoding
TC18000542.hg.1	7.08	5.25	3.55	2.1e-05	0.02338	ALPK2	alpha-kinase 2; NULL	Coding
TC12001749.hg.1	9.55	7.73	3.54	0.000498	0.071001		ncrna:snoRNA chromosome:GRCh37:12:76082932:76083084:-1 gene:ENSG00000251893 gene_biotype:snoRNA transcript_biotype:snoRNA	Coding
TC13000628.hg.1	7.41	5.61	3.47	9.9e-05	0.040186	KCTD4	potassium channel tetramerisation domain containing 4; NULL	Coding
TC04000414.hg.1	9.91	8.14	3.42	6e-06	0.02216	EREG	epiregulin; NULL	Coding
TC18000313.hg.1	6.08	4.31	3.41	0.02053	0.32612		uc021ugt.1	Coding
TC19001609.hg.1	8.67	6.9	3.4	0.0004	0.066896	CEACAM22P	carcinoembryonic antigen-related cell adhesion molecule 2, pseudogene	Coding
TC06002147.hg.1	7.4	5.66	3.36	0.003347	0.156638		uc021zfu.1	Coding
TC19002510.hg.1	8.44	6.71	3.32	4.5e-05	0.030934		linc-CEACAM20-1 chr19:-:45041044-45060150|linc-CEACAM20-1 chr19:-:45045062-45050627|linc-CEACAM20-1 chr19:-:45050646-45124119|linc-CEACAM20-1 chr19:-:45050758-45059886	NonCoding
TC02002478.hg.1	9.59	7.86	3.31	0.000635	0.080024	DPP4	dipeptidyl-peptidase 4; NULL	Coding
TC02002218.hg.1	8.41	6.74	3.19	0.000206	0.05338	IL1A	interleukin 1, alpha; NULL	Coding
TC12000642.hg.1	8.63	6.96	3.18	6.7e-05	0.035205	GLIPR1	GLI pathogenesis-related 1	Coding
TC04000590.hg.1	8.04	6.39	3.16	8e-06	0.02216	UGT8	UDP glycosyltransferase 8; NULL	Coding
TC21000060.hg.1	6.59	4.95	3.12	0.00021	0.05414	NCAM2	neural cell adhesion molecule 2; NULL	Coding
TC12002966.hg.1	8.31	6.67	3.11	0.000367	0.065141		linc-KRR1 chr12:-:76083363-76084611	NonCoding
TC01003115.hg.1	6.86	5.23	3.09	2.3e-05	0.024709	PDZK1P1	PDZ domain containing 1 pseudogene 1	Coding
TC01004589.hg.1	6.92	5.3	3.08	0.00095	0.091506		accn=AY764267 class=mRNAlike lncRNA name=NULL ref=H-invitational v7.5 transcriptId=HIT000257663 cpcScore=2.0538300 cnci=-0.1951501|accn=AY781194 class=mRNAlike lncRNA name=NULL ref=H-invitational v7.5 transcriptId=HIT000257698 cpcScore=1.5633100 cnci=-0.2957481|accn=AY764266 class=mRNAlike lncRNA name=NULL ref=H-invitational v7.5 transcriptId=HIT000257662 cpcScore=1.8528700 cnci=-0.1499449|accn=A…	NonCoding
TC06002842.hg.1	6.13	4.51	3.08	0.001062	0.096403		accn=AK024927 class=mRNAlike lncRNA name=Human lncRNA ref=JounralRNA transcriptId=4366 cpcScore=-1.1464800 cnci=-0.3675722	NonCoding
TC12001750.hg.1	6.75	5.17	2.98	0.001734	0.11779		cdna:known chromosome:GRCh37:12:76087790:76092596:-1 gene:ENSG00000258088 gene_biotype:processed_transcript transcript_biotype:processed_transcript	Coding
TC01000230.hg.1	9.48	7.91	2.97	8e-06	0.02216	PADI1	peptidyl arginine deiminase, type I; NULL	Coding
TC01003130.hg.1	6.86	5.29	2.97	1.4e-05	0.02338	PDZK1P1	PDZ domain containing 1 pseudogene 1; NULL	Coding
TC11002268.hg.1	9.4	7.84	2.94	0.000187	0.051995	KDELC2	KDEL (Lys-Asp-Glu-Leu) containing 2	Coding
TC08001961.hg.1	5.39	3.85	2.89	0.001343	0.107478		linc-SULF1-2 chr8:+:69901719-69942176	NonCoding
TC01006223.hg.1	9.39	7.87	2.87	0.000498	0.071001		linc-ZP4-1 chr1:-:238643685-238649317	NonCoding
TC03001570.hg.1	10.37	8.85	2.87	0.000495	0.070855	ROBO1	roundabout, axon guidance receptor, homolog 1 (Drosophila); NULL	Coding
TC03002788.hg.1	7.72	6.22	2.84	0.000941	0.091345		linc-SUMF1-2 chr3:-:5732229-5741025	NonCoding
TC15000538.hg.1	6.45	4.95	2.84	0.000654	0.080741		DQ578824,uc010uhq.2	Coding
TC01000220.hg.1	7.19	5.69	2.83	0.001327	0.106521		uc021ohd.1	Coding
TC01002270.hg.1	7.19	5.69	2.83	0.001327	0.106521		uc021ogt.1	Coding
TC08002288.hg.1	7.42	5.92	2.83	0.000318	0.061622		linc-DUSP26-6 chr8:-:37374022-37386629	NonCoding
TC01004013.hg.1	9.22	7.73	2.79	0.000187	0.051995	LOC339535	uncharacterized LOC339535; NULL	Coding
TC03001745.hg.1	6.58	5.11	2.77	0.001391	0.108549		ncrna:misc_RNA chromosome:GRCh37:3:126921215:126921316:-1 gene:ENSG00000212556 gene_biotype:misc_RNA transcript_biotype:misc_RNA	Coding
TC01001099.hg.1	6.41	4.95	2.76	6.9e-05	0.035351	PDZK1	PDZ domain containing 1; NULL	Coding
TC07002337.hg.1	9.4	7.94	2.76	9e-05	0.038867		linc-ZNF727-19 chr7:+:57639695-57672355	NonCoding
TC17002326.hg.1	7.59	6.12	2.76	0.000936	0.091304		linc-AMZ2-2 chr17:+:66179198-66182891|linc-AMZ2-2 chr17:+:66179204-66185240|linc-AMZ2-2 chr17:+:66182289-66183347	NonCoding
TC04002368.hg.1	6.26	4.84	2.68	6.2e-05	0.034924		accn=DQ470079 class=mRNAlike lncRNA name=NULL ref=H-invitational v7.5 transcriptId=HIT000343452 cpcScore=1.5316600 cnci=-0.5112933	NonCoding
TC09000737.hg.1	9.95	8.53	2.67	7.6e-05	0.037218		ncrna:snoRNA chromosome:GRCh37:9:133325241:133325342:1 gene:ENSG00000238298 gene_biotype:snoRNA transcript_biotype:snoRNA	Coding
TC17001083.hg.1	8.79	7.37	2.67	1.4e-05	0.02338	CLDN7	claudin 7	Coding
TC20001228.hg.1	7.2	5.78	2.67	0.000106	0.041312		accn=BC042809 class=mRNAlike lncRNA name=Human lncRNA ref=JounralRNA transcriptId=2123 cpcScore=-0.9596440 cnci=-0.2600820	NonCoding
TC06001448.hg.1	6.53	5.12	2.66	0.000178	0.050888		uc021ysc.1	Coding
TC06004137.hg.1	9.61	8.21	2.64	0.00087	0.088385	ARHGAP18	Rho GTPase activating protein 18; NULL	Coding
TC03002590.hg.1	9.09	7.72	2.59	0.000344	0.064042		linc-TM4SF4-2 chr3:+:149002729-149005632	NonCoding
TC07001568.hg.1	8.4	7.03	2.59	0.001539	0.112562	SEMA3A	sema domain, immunoglobulin domain (Ig), short basic domain, secreted, (semaphorin) 3A; NULL	Coding
TC07003107.hg.1	7.2	5.82	2.59	0.000657	0.080741		accn=CR603563 class=mRNAlike lncRNA name=Human lncRNA ref=JounralRNA transcriptId=3767 cpcScore=-1.0984000 cnci=-0.2979541	NonCoding
TC11000956.hg.1	8.07	6.71	2.57	0.000141	0.046157	BIRC3	baculoviral IAP repeat containing 3	Coding
TC12002671.hg.1	6.7	5.33	2.57	0.000193	0.052813		accn=AK097496 class=mRNAlike lncRNA name=Human lncRNA ref=JounralRNA transcriptId=4544 cpcScore=-0.8384730 cnci=-0.2088597|accn=NULL class=lncRNA name= ref=EnsemblNoncode transcriptId=ENST00000541320 cpcScore=-1.0822700 cnci=-0.2106678|accn=NULL class=lncRNA name= ref=EnsemblNoncode transcriptId=ENST00000510001 cpcScore=-0.8920230 cnci=-0.2613896|accn=NULL class=lncRNA name= ref=EnsemblNoncode tr…	NonCoding
TC04000880.hg.1	8.09	6.75	2.54	0.001205	0.102818		cdna:pseudogene chromosome:GRCh37:4:182443813:182444154:1 gene:ENSG00000225356 gene_biotype:pseudogene transcript_biotype:processed_pseudogene	Coding
TC11002316.hg.1	9.22	7.88	2.54	0.001656	0.116063	CADM1	cell adhesion molecule 1	Coding
TC01005437.hg.1	8.9	7.57	2.51	2.1e-05	0.02338		accn=S70612 class=mRNAlike lncRNA name=Human lncRNA ref=JounralRNA transcriptId=284 cpcScore=12.6046000 cnci=-0.0793036	NonCoding
TC06000675.hg.1	8.02	6.69	2.51	0.000974	0.092721	FAM83B	family with sequence similarity 83, member B; NULL	Coding
TC13000880.hg.1	9.05	7.72	2.51	0.000834	0.08708		AK124233,uc001vrq.3	Coding
TC13001260.hg.1	4.54	3.22	2.5	0.000589	0.07677		accn=AK026784 class=mRNAlike lncRNA name=Human lncRNA ref=JounralRNA transcriptId=3892 cpcScore=-0.8946550 cnci=-0.4216153	NonCoding
TC21000794.hg.1	7.51	6.2	2.49	9.9e-05	0.040186		linc-PCBP3 chr21:+:47013567-47016923|linc-PCBP3 chr21:+:47013591-47017005	NonCoding
TC06000905.hg.1	8.8	7.49	2.48	7.8e-05	0.037358	OTTHUMG00000015400	NULL	Coding
TC06001104.hg.1	7.97	6.66	2.48	1.5e-05	0.02338	ESR1	estrogen receptor 1; NULL	Coding
TC11003441.hg.1	9.14	7.83	2.47	0.000272	0.05951	TRIM6	tripartite motif containing 6; NULL	Coding
TC07000126.hg.1	7.49	6.21	2.44	0.00177	0.119282		ncrna:snoRNA chromosome:GRCh37:7:20416954:20417024:1 gene:ENSG00000200753 gene_biotype:snoRNA transcript_biotype:snoRNA	Coding
TC08001175.hg.1	10.44	9.15	2.44	0.000153	0.048028	PLAT	plasminogen activator, tissue; NULL	Coding
TC02003726.hg.1	10.17	8.9	2.42	0.000148	0.047614		linc-UBE2E3-2 chr2:+:181556788-181589386	NonCoding
TC08002306.hg.1	11.58	10.31	2.42	0.000733	0.08324		accn=V00570 class=mRNAlike lncRNA name=NULL ref=H-invitational v7.5 transcriptId=HIT000320836 cpcScore=1.2197400 cnci=-0.0792327	NonCoding
TC01000926.hg.1	7.79	6.53	2.4	0.00033	0.062192	NTNG1	netrin G1; NULL	Coding
TC13000879.hg.1	7.75	6.49	2.39	0.001529	0.112304	ANKRD10-IT1	ANKRD10 intronic transcript 1 (non-protein coding); NULL	Coding
TC6_mcf_hap5000187.hg.1	6.39	5.13	2.39	0.005683	0.199551		linc-MSN chr6_mcf_hap5:+:2403916-2409577	NonCoding
TC0X001567.hg.1	7.19	5.95	2.36	2.1e-05	0.023657		accn=NR_027760_2 class=lncRNA name= ref=RefGeneNoncode transcriptId=NR_027760_2 cpcScore=2.4223800 cnci=-0.2476909	NonCoding
TC07001813.hg.1	5.52	4.29	2.35	0.000393	0.066362	CADPS2	Ca++-dependent secretion activator 2; NULL	Coding
TC12000321.hg.1	7.27	6.04	2.35	0.00502	0.187924	LOC100506684	uncharacterized LOC100506684	Coding
TC06003649.hg.1	10.7	9.47	2.34	0.000197	0.053093		linc-CCND3 chr6:-:42096419-42110415	NonCoding
TC19001103.hg.1	8.52	7.3	2.33	1e-06	0.010396	C3	complement component 3; NULL	Coding
TC0X001776.hg.1	6.82	5.61	2.32	0.014865	0.286331		accn=NULL class=lincRNA name=Human lincRNA ref=Scripture Reconstruction LincRNAs By Luo transcriptId=linc_luo_640 cpcScore=-1.3315700 cnci=-0.3886622	NonCoding
TC19001608.hg.1	7.46	6.26	2.3	6.8e-05	0.035205	CEACAM20	carcinoembryonic antigen-related cell adhesion molecule 20; NULL	Coding
TC09002047.hg.1	7.92	6.73	2.29	0.000373	0.065167		linc-NTRK2-4 chr9:+:87027027-87112569	NonCoding
TC11002383.hg.1	5.16	3.96	2.29	0.007911	0.223438	BLID	BH3-like motif containing, cell death inducer	Coding
TC17000068.hg.1	10.83	9.64	2.28	0.000326	0.062138	LOC339166	uncharacterized LOC339166	Coding
TC06001776.hg.1	8.42	7.24	2.26	0.001105	0.098931	GPR110	G protein-coupled receptor 110; NULL	Coding
TC09002192.hg.1	7.78	6.6	2.26	0.0033	0.156063		accn=AF131806 class=mRNAlike lncRNA name=Human lncRNA ref=JounralRNA transcriptId=4234 cpcScore=-0.7381060 cnci=-0.1812757	NonCoding
TC16000248.hg.1	10.19	9.02	2.26	0.000511	0.072146		DQ584116,uc021tev.1	Coding
TC17002027.hg.1	9.82	8.65	2.26	0.000568	0.075329		accn=BC043508 class=mRNAlike lncRNA name=Human lncRNA ref=JounralRNA transcriptId=2940 cpcScore=-0.5972210 cnci=-0.1653261|linc-WSCD1-1 chr17:+:5675548-5677537|linc-WSCD1-1 chr17:+:5675553-5834015	NonCoding
TC19001275.hg.1	7.8	6.63	2.26	0.000277	0.059889	BST2	bone marrow stromal cell antigen 2	Coding
TC14000902.hg.1	6.78	5.61	2.25	9.4e-05	0.039229	RNASE1	ribonuclease, RNase A family, 1 (pancreatic); NULL	Coding
TC12002825.hg.1	8.5	7.33	2.24	0.002117	0.130011		linc-AMN1 chr12:-:31903113-31932287	NonCoding
TC13000608.hg.1	6.38	5.22	2.24	0.001971	0.12573		uc021riw.1	Coding
TC17001924.hg.1	11.13	9.98	2.23	0.000197	0.053093	LGALS3BP	lectin, galactoside-binding, soluble, 3 binding protein	Coding
TC06000203.hg.1	6.79	5.64	2.22	0.000421	0.068066		uc021ynv.1	Coding
TC03002732.hg.1	8.64	7.49	2.21	0.000218	0.054184		accn=BC005178 class=mRNAlike lncRNA name=NULL ref=H-invitational v7.5 transcriptId=HIT000086478 cpcScore=-1.1429900 cnci=-1.0000000	NonCoding
TC07000558.hg.1	7.37	6.23	2.21	0.001284	0.105185	OTTHUMG00000155746	NULL	Coding
TC11003029.hg.1	5.39	4.25	2.21	0.00201	0.12676		accn=NR_038321 class=lncRNA name= ref=RefGeneNoncode transcriptId=NR_038321 cpcScore=-1.0312100 cnci=-0.3381454	NonCoding
TC13000295.hg.1	7.64	6.49	2.21	0.001502	0.111884	SCEL	sciellin; NULL	Coding
TC6_mann_hap4000176.hg.1	6.19	5.05	2.2	0.003146	0.152462		linc-CHAC1 chr6_mann_hap4:+:2370338-2376003	NonCoding
TC6_ssto_hap7000041.hg.1	7.24	6.1	2.2	7.1e-05	0.035593	HCG22	HLA complex group 22 (non-protein coding); NULL	Coding
TC09000195.hg.1	7.59	6.46	2.19	0.000109	0.041646	NPR2	natriuretic peptide receptor B/guanylate cyclase B (atrionatriuretic peptide receptor B); NULL	Coding
TC09002614.hg.1	5.73	4.61	2.18	0.010167	0.247844		accn=NULL class=lincRNA name=Human lincRNA ref=Scripture Reconstruction LincRNAs By Luo transcriptId=linc_luo_602 cpcScore=-1.3043400 cnci=-0.2540077	NonCoding
TC01002845.hg.1	8.01	6.9	2.17	0.001023	0.094992	GBP3	guanylate binding protein 3; NULL	Coding
TC01002911.hg.1	6.83	5.72	2.17	0.00074	0.08324	FRRS1	ferric-chelate reductase 1; NULL	Coding
TC06001729.hg.1	9.41	8.3	2.17	8e-05	0.037358	C6orf132	chromosome 6 open reading frame 132; NULL	Coding
TC04001598.hg.1	8.77	7.66	2.16	0.000312	0.061622	LOC100507639	uncharacterized LOC100507639; NULL	Coding
TC14000584.hg.1	7.91	6.82	2.13	5.98e-07	0.009674	IFI27	interferon, alpha-inducible protein 27	Coding
TC20000927.hg.1	12.07	10.98	2.13	0.000378	0.065701	PTGIS	prostaglandin I2 (prostacyclin) synthase; NULL	Coding
TC13000960.hg.1	7.5	6.41	2.12	0.000204	0.05338		linc-SPATA13 chr13:+:24532746-24545841|linc-SPATA13 chr13:+:24541422-24545841	NonCoding
TC06002698.hg.1	8.47	7.39	2.11	0.000287	0.059889		linc-PRR3 chr6:+:30484042-30486994|linc-PRR3 chr6:+:30486822-30488506	NonCoding
TC06002876.hg.1	8.3	7.22	2.11	0.001982	0.126016		linc-SENP6-6 chr6:+:75352099-75361718	NonCoding
TC20000092.hg.1	7.79	6.72	2.11	0.010024	0.24648	SPTLC3	serine palmitoyltransferase, long chain base subunit 3; NULL	Coding
TC01005808.hg.1	7.23	6.16	2.1	0.005073	0.189166		accn=BX648801 class=mRNAlike lncRNA name=Human lncRNA ref=JounralRNA transcriptId=610 cpcScore=0.0886407 cnci=-0.3540070	NonCoding
TC02004830.hg.1	9.43	8.36	2.1	0.001947	0.124882		accn=NULL class=lincRNA name=Human lincRNA ref=Scripture Reconstruction LincRNAs By Luo transcriptId=linc_luo_283 cpcScore=-1.3312400 cnci=-0.2195856	NonCoding
TC06002043.hg.1	8.02	6.95	2.1	0.005652	0.198978	FRK	fyn-related kinase; NULL	Coding
TC07002162.hg.1	10.35	9.28	2.1	0.001845	0.120975		accn=NR_027624 class=lncRNA name= ref=RefGeneNoncode transcriptId=NR_027624 cpcScore=9.0863100 cnci=-0.2474493	NonCoding
TC07002461.hg.1	7.28	6.21	2.1	0.000152	0.048028		linc-COL1A2-2 chr7:+:93652144-93694035|linc-COL1A2-2 chr7:+:93690452-93695973|linc-COL1A2-2 chr7:+:93693761-93696062	NonCoding
TC11002384.hg.1	5.79	4.72	2.1	0.019628	0.320074	MIRLET7A2	microRNA let-7a-2	Coding
TC19001511.hg.1	9.18	8.11	2.1	9.7e-05	0.039949	FBXO27	F-box protein 27	Coding
TC07001606.hg.1	6.32	5.25	2.09	0.000197	0.053093	SAMD9L	sterile alpha motif domain containing 9-like; NULL	Coding
TC07001715.hg.1	8.14	7.08	2.09	0.000743	0.08324	NAPEPLD	N-acyl phosphatidylethanolamine phospholipase D; NULL	Coding
TC07002123.hg.1	8.23	7.17	2.09	1.5e-05	0.02338		linc-OCM-3 chr7:+:5834112-5850617|linc-OCM-3 chr7:+:5834112-5855979	NonCoding
TC16001005.hg.1	11.23	10.16	2.09	0.029555	0.379827		DQ595631,uc021tgc.1	Coding
TC16001024.hg.1	11.23	10.16	2.09	0.029555	0.379827		DQ595631,uc010veo.1	Coding
TC06000740.hg.1	8.78	7.72	2.08	0.007956	0.223759	OTTHUMG00000015045	NULL	Coding
TC03003040.hg.1	5.93	4.88	2.07	0.002965	0.149192		accn=NULL class=lncRNA name= ref=UCSCGeneNoncode transcriptId=uc003ebs.2 cpcScore=-1.2521600 cnci=-0.3504875	NonCoding
TC16000942.hg.1	10.41	9.36	2.07	0.001585	0.113637		DQ598910,uc002djt.2	Coding
TC16001479.hg.1	11.11	10.06	2.07	8.1e-05	0.037358		accn=NR_037608 class=lncRNA name= ref=RefGeneNoncode transcriptId=NR_037608 cpcScore=6.2996000 cnci=-0.1348243	NonCoding
TC20001724.hg.1	8.55	7.5	2.07	8.3e-05	0.037414	SGK2	serum/glucocorticoid regulated kinase 2; NULL	Coding
TC05002027.hg.1	5.02	3.98	2.06	0.000492	0.070755	OTTHUMG00000162904	NULL	Coding
TC06000909.hg.1	8.96	7.92	2.06	0.000357	0.065141	MARCKS	myristoylated alanine-rich protein kinase C substrate; NULL	Coding
TC07002845.hg.1	6.24	5.2	2.06	0.005121	0.189666		accn=BC008645 class=mRNAlike lncRNA name=Human lncRNA ref=JounralRNA transcriptId=5303 cpcScore=-1.1498200 cnci=-0.3361735	NonCoding
TC16001808.hg.1	10.49	9.45	2.06	0.001394	0.108549		accn=NULL class=lncRNA name= ref=UCSCGeneNoncode transcriptId=uc002djt.2 cpcScore=0.1908630 cnci=-0.2139832	NonCoding
TC03003170.hg.1	7.06	6.03	2.05	0.00209	0.1293		accn=AK096620 class=mRNAlike lncRNA name=Human lncRNA ref=JounralRNA transcriptId=2094 cpcScore=11.7467000 cnci=-0.2990515	NonCoding
TC04002100.hg.1	10.68	9.64	2.05	0.000259	0.058651		accn=AY956318 class=mRNAlike lncRNA name=NULL ref=H-invitational v7.5 transcriptId=HIT000333296 cpcScore=0.3543570 cnci=-0.3343817	NonCoding
TC08001131.hg.1	7.05	6.02	2.05	1.4e-05	0.02338	OTTHUMG00000164286	NULL	Coding
TC12002321.hg.1	6.21	5.18	2.05	0.000745	0.08324		accn=NULL class=lncRNA name= ref=EnsemblNoncode transcriptId=ENST00000550177 cpcScore=-1.2102000 cnci=-0.3558341|linc-IRAK4-2 chr12:+:43081006-43101757	NonCoding
TC14001298.hg.1	7.79	6.75	2.05	0.003505	0.158638	LOC100506498	uncharacterized LOC100506498	Coding
TC19002021.hg.1	8.33	7.3	2.05	0.001309	0.105853		accn=NULL class=lncRNA name= ref=UCSCGeneNoncode transcriptId=uc010eat.1 cpcScore=-0.3562280 cnci=-0.2856294|accn=NULL class=lncRNA name= ref=UCSCGeneNoncode transcriptId=uc002ngm.1 cpcScore=-0.4564140 cnci=-0.2923758	NonCoding
TC16001807.hg.1	9.92	8.89	2.04	0.000447	0.068972		accn=NULL class=lincRNA name=Human lincRNA ref=Scripture Reconstruction LincRNAs By Luo transcriptId=linc_luo_1810 cpcScore=-1.3038900 cnci=-0.3219461	NonCoding
TC01004781.hg.1	8.84	7.81	2.03	0.002986	0.149577		accn=AF086545 class=mRNAlike lncRNA name=NULL ref=H-invitational v7.5 transcriptId=HIT000067424 cpcScore=1.7916000 cnci=-0.2381642	NonCoding
TC05001502.hg.1	8.87	7.85	2.03	0.002323	0.134411	F2RL2	coagulation factor II (thrombin) receptor-like 2; NULL	Coding
TC08000305.hg.1	6.2	5.18	2.03	0.0024	0.136304	IDO1	indoleamine 2,3-dioxygenase 1; NULL	Coding
TC10002528.hg.1	7.54	6.52	2.03	0.001118	0.099685		accn=NULL class=lincRNA name=Human lincRNA ref=Scripture Reconstruction LincRNAs By Luo transcriptId=linc_luo_660 cpcScore=-1.5972000 cnci=-0.1696954	NonCoding
TC16000557.hg.1	7.73	6.72	2.02	0.005896	0.202507		ncrna:snRNA chromosome:GRCh37:16:68569418:68569561:1 gene:ENSG00000201164 gene_biotype:snRNA transcript_biotype:snRNA	Coding
TC19000334.hg.1	8.23	7.22	2.02	0.002008	0.126708		havana:lincRNA chromosome:GRCh37:19:17516552:17526547:1 gene:ENSG00000269640 gene_biotype:lincRNA transcript_biotype:lincRNA	Coding
TC6_apd_hap1000111.hg.1	6.54	5.53	2.02	0.008718	0.232086		linc-ATG4C chr6_apd_hap1:+:2336692-2342363	NonCoding
TC6_dbb_hap3000198.hg.1	6.54	5.53	2.02	0.008718	0.232086		linc-CTDSP2-1 chr6_dbb_hap3:+:2319162-2324833	NonCoding
TC03002295.hg.1	8.09	7.08	2.01	0.000386	0.066269		linc-MOBP chr3:+:39462166-39465596	NonCoding
TC07001605.hg.1	8.73	7.72	2.01	0.003075	0.151316	SAMD9	sterile alpha motif domain containing 9; NULL	Coding
TC07001747.hg.1	9.55	8.54	2.01	0.000432	0.068552	LAMB1	laminin, beta 1; NULL	Coding
TC11001372.hg.1	8.64	7.63	2.01	1.9e-05	0.02338	CYB5R2	cytochrome b5 reductase 2	Coding
TC12001347.hg.1	7.27	6.27	2	0.00129	0.105296	LOC100506606	uncharacterized LOC100506606	Coding
TC6_apd_hap1000033.hg.1	7.25	6.26	2	0.000434	0.068552	HCG22	HLA complex group 22 (non-protein coding); NULL	Coding
TC6_dbb_hap3000046.hg.1	7.25	6.26	2	0.000434	0.068552	HCG22	HLA complex group 22 (non-protein coding); NULL	Coding
TC03001071.hg.1	8.78	7.78	1.99	0.000466	0.069076	HES1	hairy and enhancer of split 1, (Drosophila); NULL	Coding
TC12001309.hg.1	9.12	8.12	1.99	0.000365	0.065141	BCAT1	branched chain amino-acid transaminase 1, cytosolic	Coding
TC6_mcf_hap5000046.hg.1	7.38	6.39	1.99	0.012516	0.266526	HCP5	HLA complex P5 (non-protein coding); NULL	Coding
TC02002317.hg.1	6.82	5.84	1.98	0.001222	0.103629	POTEF	POTE ankyrin domain family, member F; NULL	Coding
TC06000355.hg.1	7.28	6.29	1.98	0.000203	0.05338	HCG22	HLA complex group 22 (non-protein coding); NULL	Coding
TC16001801.hg.1	10.31	9.33	1.98	0.004354	0.175882		accn=NULL class=lncRNA name= ref=UCSCGeneNoncode transcriptId=uc002diy.3 cpcScore=0.2025040 cnci=-0.2382172	NonCoding
TC6_cox_hap2000053.hg.1	7.29	6.3	1.98	0.000384	0.066114	HCG22	HLA complex group 22 (non-protein coding); NULL	Coding
TC6_cox_hap2000216.hg.1	6.82	5.84	1.98	0.012339	0.265368		linc-CTDSP2-4 chr6_cox_hap2:+:2536689-2542360	NonCoding
TC02001766.hg.1	5.45	4.47	1.97	0.021868	0.335226		ncrna:snoRNA chromosome:GRCh37:2:39510798:39510932:-1 gene:ENSG00000252473 gene_biotype:snoRNA transcript_biotype:snoRNA	Coding
TC11000802.hg.1	8.18	7.2	1.97	0.00027	0.05951	SLCO2B1	solute carrier organic anion transporter family, member 2B1	Coding
TC13001686.hg.1	5.82	4.85	1.97	0.003221	0.154844		linc-ANKRD10-3 chr13:-:111608812-111612429	NonCoding
TC22000878.hg.1	7.51	6.53	1.97	0.004588	0.180339		ncrna:snRNA chromosome:GRCh37:22:46020411:46020512:-1 gene:ENSG00000251985 gene_biotype:snRNA transcript_biotype:snRNA	Coding
TC6_mann_hap4000047.hg.1	7.29	6.31	1.97	0.000263	0.059196	HCG22	HLA complex group 22 (non-protein coding); NULL	Coding
TC04000411.hg.1	9.4	8.43	1.96	0.000522	0.072559	CXCL1	chemokine (C-X-C motif) ligand 1 (melanoma growth stimulating activity, alpha); NULL	Coding
TC06002703.hg.1	6.82	5.85	1.96	0.001083	0.09763		accn=NULL class=lincRNA name=Human lincRNA ref=Scripture Reconstruction LincRNAs By Luo transcriptId=linc_luo_1472 cpcScore=-1.4803400 cnci=-0.2258162|accn=NULL class=lncRNA name= ref=EnsemblNoncode transcriptId=ENST00000426185 cpcScore=1.4221800 cnci=-0.1953849|linc-PSORS1C1-1 chr6:+:31021983-31027653	NonCoding
TC09000194.hg.1	5.69	4.71	1.96	0.000122	0.04386	OTTHUMG00000019884	NULL	Coding
TC17002888.hg.1	7.74	6.77	1.96	0.00039	0.066269	CDRT1	CMT1A duplicated region transcript 1; NULL	Coding
TC02000293.hg.1	9.3	8.34	1.95	0.000132	0.04457	EPCAM	epithelial cell adhesion molecule; NULL	Coding
TC04000478.hg.1	10.78	9.82	1.95	0.000771	0.084353	SPP1	secreted phosphoprotein 1; NULL	Coding
TC06003006.hg.1	8.04	7.08	1.95	9.4e-05	0.039229		accn=AK074526 class=mRNAlike lncRNA name=Human lncRNA ref=JounralRNA transcriptId=5428 cpcScore=-0.7357090 cnci=-0.2668499|accn=BC028284 class=mRNAlike lncRNA name=NULL ref=H-invitational v7.5 transcriptId=HIT000091557 cpcScore=-0.5677900 cnci=-0.0731097|accn=BC068059 class=mRNAlike lncRNA name=NULL ref=H-invitational v7.5 transcriptId=HIT000262919 cpcScore=1.4780000 cnci=-0.0554338	NonCoding
TC08001126.hg.1	7.26	6.3	1.95	0.001146	0.100919	OTTHUMG00000163980	NULL	Coding
TC11000572.hg.1	8.51	7.54	1.95	3.4e-05	0.02862	RARRES3	retinoic acid receptor responder (tazarotene induced) 3	Coding
TC17002022.hg.1	6.08	5.12	1.95	0.009054	0.235338		accn=AK056005 class=mRNAlike lncRNA name=Human lncRNA ref=JounralRNA transcriptId=2935 cpcScore=-0.3056800 cnci=-0.2723715	NonCoding
TC01004418.hg.1	6.25	5.3	1.94	0.005452	0.196246		accn=NULL class=lincRNA name=Human lincRNA ref=Scripture Reconstruction LincRNAs By Luo transcriptId=linc_luo_2049 cpcScore=-1.2955100 cnci=-0.2429459|linc-FGGY-4 chr1:+:59180599-59181440|linc-FGGY-4 chr1:+:59181175-59184660	NonCoding
TC04002758.hg.1	8.4	7.44	1.94	0.000513	0.072146		linc-RNF150-2 chr4:-:142223886-142253771|linc-RNF150-2 chr4:-:142228780-142237891|linc-RNF150-2 chr4:-:142234720-142237891|linc-RNF150-2 chr4:-:142237869-142254310|linc-RNF150-2 chr4:-:142240603-142244716|linc-RNF150-2 chr4:-:142240713-142253752|linc-RNF150-2 chr4:-:142242282-142247161|linc-RNF150-2 chr4:-:142242298-142253757|linc-RNF150-2 chr4:-:142243698-142254187|linc-RNF150-2 chr4:-:142245755…	NonCoding
TC09001084.hg.1	6.86	5.91	1.94	0.002321	0.134411		BC021061,uc004aaw.1	Coding
TC16000058.hg.1	10.05	9.1	1.94	0.000426	0.068381	SLC9A3R2	solute carrier family 9, subfamily A (NHE3, cation proton antiporter 3), member 3 regulator 2	Coding
TC01002930.hg.1	5.45	4.5	1.93	0.007704	0.221085	OTTHUMG00000010865	NULL	Coding
TC12001914.hg.1	8.58	7.63	1.93	0.011606	0.259939		cdna:known chromosome:GRCh37:12:105698645:105720795:-1 gene:ENSG00000257642 gene_biotype:antisense transcript_biotype:antisense	Coding
TC14000881.hg.1	5.56	4.61	1.93	0.007474	0.22042	SNORD126	small nucleolar RNA, C/D box 126	Coding
TC20001157.hg.1	6.39	5.44	1.93	0.005361	0.193685		accn=FJ895880 class=mRNAlike lncRNA name=NULL ref=H-invitational v7.5 transcriptId=HIT000558989 cpcScore=0.7996950 cnci=-0.2204562	NonCoding
TC04001152.hg.1	6.68	5.73	1.92	0.011081	0.256097	ATP8A1	ATPase, aminophospholipid transporter (APLT), class I, type 8A, member 1; NULL	Coding
TC06001355.hg.1	8.88	7.95	1.92	0.002667	0.142568	HIST1H4H	histone cluster 1, H4h; histone cluster 2, H4b; histone cluster 4, H4; histone cluster 2, H4a; histone cluster 1, H4l; histone cluster 1, H4e; histone cluster 1, H4b; histone cluster 1, H4c; histone cluster 1, H4j; histone cluster 1, H4k; histone cluster 1, H4f; histone cluster 1, H4d; histone cluster 1, H4a; histone cluster 1, H4i; NULL	Coding
TC07000110.hg.1	9.82	8.88	1.92	0.001211	0.103063	BZW2	basic leucine zipper and W2 domains 2; NULL	Coding
TC07003310.hg.1	10.16	9.22	1.92	0.000183	0.051292	UPK3B	uroplakin 3B; NULL	Coding
TC15000550.hg.1	5.84	4.89	1.92	0.003601	0.160015		DQ588475,uc002akj.3	Coding
TC19001433.hg.1	6.17	5.23	1.92	0.01237	0.265556		DQ577903,uc002nwz.3	Coding
TC02004582.hg.1	5.61	4.68	1.91	0.000305	0.061496		linc-CCDC115-2 chr2:-:131223035-131258280	NonCoding
TC06002643.hg.1	4.79	3.86	1.91	0.017651	0.30552		accn=NULL class=lncRNA name= ref=UCSCGeneNoncode transcriptId=uc010jqf.1 cpcScore=-1.1416300 cnci=-0.3665994	NonCoding
TC07002433.hg.1	5.66	4.73	1.91	0.005699	0.199695		accn=CR600756 class=mRNAlike lncRNA name=NULL ref=H-invitational v7.5 transcriptId=HIT000279951 cpcScore=-1.2824600 cnci=-0.3871338	NonCoding
TC10001030.hg.1	7.48	6.54	1.91	0.000123	0.04386	SFTA1P	surfactant associated 1, pseudogene; NULL	Coding
TC18000754.hg.1	7.04	6.1	1.91	0.002242	0.132616		accn=AK091108 class=mRNAlike lncRNA name=Human lncRNA ref=JounralRNA transcriptId=2359 cpcScore=-0.9980570 cnci=-0.3021593	NonCoding
TC02000830.hg.1	6.57	5.64	1.9	0.002446	0.137663	POTEE	POTE ankyrin domain family, member E	Coding
TC03001674.hg.1	4.72	3.8	1.9	0.016106	0.294338		uc021xct.1	Coding
TC06001777.hg.1	11.54	10.61	1.9	0.003976	0.169164	TNFRSF21	tumor necrosis factor receptor superfamily, member 21; NULL	Coding
TC17000861.hg.1	11.37	10.44	1.9	0.002666	0.142568	ITGB4	integrin, beta 4	Coding
TC05002649.hg.1	7.17	6.25	1.89	0.00031	0.061622		accn=NULL class=lncRNA name= ref=UCSCGeneNoncode transcriptId=uc003ldv.1 cpcScore=-0.9518500 cnci=-0.3308034	NonCoding
TC11003312.hg.1	9.37	8.45	1.89	0.001305	0.105761		accn=M15996 class=mRNAlike lncRNA name=NULL ref=H-invitational v7.5 transcriptId=HIT000194430 cpcScore=0.6028000 cnci=-0.1783879	NonCoding
TC19001644.hg.1	8.73	7.81	1.89	0.00152	0.112089		[retired] hypothetical protein gene:ENSG00000205233	Coding
TC22000262.hg.1	8.21	7.28	1.89	2.7e-05	0.026419	APOL6	apolipoprotein L, 6; NULL	Coding
TC02004510.hg.1	8.57	7.66	1.88	0.001907	0.123792		linc-IL1A chr2:-:113576773-113581878	NonCoding
TC10000611.hg.1	9.24	8.33	1.88	2.4e-05	0.025219	SNCG	synuclein, gamma (breast cancer-specific protein 1); NULL	Coding
TC19002527.hg.1	8.56	7.65	1.88	0.000222	0.054326		accn=NULL class=lncRNA name= ref=EnsemblNoncode transcriptId=ENST00000379355 cpcScore=-0.2242080 cnci=-0.2791874	NonCoding
TC04001597.hg.1	6.55	5.65	1.87	0.020191	0.323635		ncrna:snoRNA chromosome:GRCh37:4:142218928:142219032:-1 gene:ENSG00000238695 gene_biotype:snoRNA transcript_biotype:snoRNA	Coding
TC09000906.hg.1	5.81	4.9	1.87	0.000561	0.07496	PTPRD	protein tyrosine phosphatase, receptor type, D; NULL	Coding
TC14002082.hg.1	7.58	6.68	1.87	0.00029	0.059889		accn=BC013914 class=mRNAlike lncRNA name=Human lncRNA ref=JounralRNA transcriptId=784 cpcScore=0.2773920 cnci=-0.3185229|linc-C14orf43-2 chr14:-:74289261-74296838	NonCoding
TC15000301.hg.1	4.62	3.72	1.87	0.009337	0.239099		cdna:known chromosome:GRCh37:15:41291472:41297063:1 gene:ENSG00000259617 gene_biotype:antisense transcript_biotype:antisense	Coding
TC16001990.hg.1	9.7	8.8	1.87	0.009751	0.243839		accn=AJ227860 class=mRNAlike lncRNA name=NULL ref=H-invitational v7.5 transcriptId=HIT000245009 cpcScore=-0.1603040 cnci=-0.2867710	NonCoding
TC02000242.hg.1	6.04	5.15	1.86	0.000234	0.05573		ncrna:snRNA chromosome:GRCh37:2:38374557:38374663:1 gene:ENSG00000199603 gene_biotype:snRNA transcript_biotype:snRNA	Coding
TC08000241.hg.1	8.62	7.72	1.86	0.00867	0.231503	OTTHUMG00000163910	NULL	Coding
TC6_apd_hap1000027.hg.1	8.75	7.86	1.86	0.001275	0.104616	OTTHUMG00000148794	NULL	Coding
TC6_cox_hap2000037.hg.1	8.75	7.86	1.86	0.001275	0.104616	OTTHUMG00000132955	NULL	Coding
TC6_dbb_hap3000030.hg.1	8.75	7.86	1.86	0.001275	0.104616	OTTHUMG00000149022	NULL	Coding
TC6_qbl_hap6000030.hg.1	8.75	7.86	1.86	0.001275	0.104616	OTTHUMG00000004916	NULL	Coding
TC6_ssto_hap7000030.hg.1	8.75	7.86	1.86	0.001275	0.104616	OTTHUMG00000133032	NULL	Coding
TC01000748.hg.1	10.04	9.15	1.85	0.00609	0.205182	OTTHUMG00000009204	NULL	Coding
TC04000926.hg.1	8.58	7.69	1.85	0.001036	0.095775	OTTHUMG00000160236	NULL	Coding
TC06000339.hg.1	8.51	7.62	1.85	0.001197	0.102445	OTTHUMG00000132773	NULL	Coding
TC06003604.hg.1	9.63	8.74	1.85	0.001049	0.09639		accn=AL833658 class=mRNAlike lncRNA name=Human lncRNA ref=JounralRNA transcriptId=5258 cpcScore=-1.0342200 cnci=-0.2754013	NonCoding
TC06003802.hg.1	7.96	7.07	1.85	0.027634	0.369447		accn=CR590599 class=mRNAlike lncRNA name=Human lncRNA ref=JounralRNA transcriptId=4591 cpcScore=-1.0248300 cnci=-0.3453577	NonCoding
TC08002271.hg.1	8.12	7.23	1.85	0.000105	0.041312		accn=BC012900 class=mRNAlike lncRNA name=Human lncRNA ref=JounralRNA transcriptId=3940 cpcScore=-0.9355230 cnci=-0.2740585	NonCoding
TC13000878.hg.1	9.93	9.04	1.85	0.000533	0.072945	ANKRD10	ankyrin repeat domain 10; NULL	Coding
TC14001821.hg.1	8.39	7.51	1.85	0.000645	0.080491		accn=AJ294851 class=mRNAlike lncRNA name=NULL ref=H-invitational v7.5 transcriptId=HIT000246658 cpcScore=-0.8530460 cnci=-0.2424470|accn=AY126456 class=mRNAlike lncRNA name=NULL ref=H-invitational v7.5 transcriptId=HIT000250729 cpcScore=-0.7976560 cnci=-0.1799725	NonCoding
TC6_mann_hap4000032.hg.1	8.51	7.62	1.85	0.001197	0.102445	OTTHUMG00000149304	NULL	Coding
TC6_mcf_hap5000024.hg.1	8.51	7.62	1.85	0.001197	0.102445	OTTHUMG00000149535	NULL	Coding
TC05003108.hg.1	9.09	8.2	1.84	0.009726	0.243839		accn=AK026295 class=mRNAlike lncRNA name=Human lncRNA ref=JounralRNA transcriptId=2990 cpcScore=-1.2273400 cnci=-0.4124490	NonCoding
TC07001039.hg.1	10.39	9.51	1.84	0.000313	0.061622	INSIG1	insulin induced gene 1; NULL	Coding
TC10002222.hg.1	9.6	8.72	1.84	0.003108	0.152176		accn=AY255573 class=mRNAlike lncRNA name=NULL ref=H-invitational v7.5 transcriptId=HIT000085522 cpcScore=5.2526500 cnci=-0.0595601	NonCoding
TC16000936.hg.1	9.51	8.63	1.84	0.002805	0.145819	LOC100190986	uncharacterized LOC100190986	Coding
TC17002865.hg.1	7.94	7.07	1.84	8.2e-05	0.037414	TNFSF13	tumor necrosis factor (ligand) superfamily, member 13; NULL	Coding
TC6_mcf_hap5000040.hg.1	7.08	6.2	1.84	0.000456	0.069076	HCG22	HLA complex group 22 (non-protein coding); NULL	Coding
TC05000238.hg.1	6.77	5.91	1.83	0.000128	0.044011	IL31RA	interleukin 31 receptor A; NULL	Coding
TC05001590.hg.1	9.25	8.38	1.83	0.003989	0.169485	ARRDC3	arrestin domain containing 3; NULL	Coding
TC08000183.hg.1	9.64	8.77	1.83	0.000589	0.07677	LOC389641	uncharacterized LOC389641; NULL	Coding
TC17000662.hg.1	9.22	8.35	1.83	4e-05	0.029609	TMEM92	transmembrane protein 92; NULL	Coding
TC03003006.hg.1	6.26	5.4	1.82	0.002203	0.131324		accn=NULL class=lincRNA name=Human lincRNA ref=Scripture Reconstruction LincRNAs By Luo transcriptId=linc_luo_1463 cpcScore=-1.2651900 cnci=-0.2992624|linc-RPL24-1 chr3:-:104536325-104626299	NonCoding
TC05000471.hg.1	8.45	7.59	1.82	0.003015	0.14998	ERAP2	endoplasmic reticulum aminopeptidase 2; NULL	Coding
TC06003012.hg.1	11.44	10.58	1.82	0.002372	0.135528		linc-NT5DC1-2 chr6:+:115319521-115323156	NonCoding
TC12002339.hg.1	7.01	6.14	1.82	0.01032	0.249682		accn=NULL class=lincRNA name=Human lincRNA ref=Scripture Reconstruction LincRNAs By Luo transcriptId=linc_luo_726 cpcScore=-1.2698300 cnci=-0.3053726	NonCoding
TC15000364.hg.1	9.31	8.45	1.82	0.000728	0.08324	SQRDL	sulfide quinone reductase-like (yeast); NULL	Coding
TC19002478.hg.1	7.67	6.8	1.82	0.000174	0.049936		linc-FBXO17 chr19:-:39504599-39505190	NonCoding
TC02001347.hg.1	8.18	7.32	1.81	0.010789	0.254185	SGPP2	sphingosine-1-phosphate phosphatase 2; NULL	Coding
TC02004689.hg.1	7.25	6.39	1.81	0.011229	0.257917		accn=AK023396 class=mRNAlike lncRNA name=Human lncRNA ref=JounralRNA transcriptId=1435 cpcScore=-1.2180400 cnci=-0.3453010	NonCoding
TC03002078.hg.1	5.87	5.01	1.81	0.005304	0.192627	LIPH	lipase, member H; NULL	Coding
TC07000452.hg.1	8.12	7.26	1.81	0.007758	0.221412	MIR590	microRNA 590	Coding
TC09001068.hg.1	10.86	10	1.81	0.000847	0.087294	GNE	glucosamine (UDP-N-acetyl)-2-epimerase/N-acetylmannosamine kinase; NULL	Coding
TC12002424.hg.1	6.39	5.53	1.81	0.011342	0.258142		accn=U29114 class=mRNAlike lncRNA name=NULL ref=H-invitational v7.5 transcriptId=HIT000218960 cpcScore=-1.3671000 cnci=-0.3916983	NonCoding
TC14001994.hg.1	6.21	5.35	1.81	0.016859	0.298956		linc-MDGA2-1 chr14:-:48234156-48264217	NonCoding
TC05001311.hg.1	9.29	8.45	1.8	0.004639	0.180869		AK056817,uc003jnb.1	Coding
TC07000301.hg.1	7.79	6.94	1.8	0.0055	0.196811	OTTHUMG00000155553	NULL	Coding
TC07000435.hg.1	9.98	9.14	1.8	0.001708	0.1175		DQ586658,uc003txl.4	Coding
TC07001522.hg.1	9.98	9.14	1.8	0.001708	0.1175		DQ586658,uc022aga.1	Coding
TC07001525.hg.1	9.98	9.14	1.8	0.001708	0.1175		DQ586658,uc022agd.1	Coding
TC07001527.hg.1	9.98	9.14	1.8	0.001708	0.1175		DQ586658,uc022age.1	Coding
TC07002696.hg.1	8.03	7.19	1.8	0.008502	0.23039		linc-INSIG1-2 chr7:+:155005958-155008794	NonCoding
TC11002393.hg.1	10.57	9.72	1.8	0.003122	0.152176	CLMP	CXADR-like membrane protein	Coding
TC22000764.hg.1	6.67	5.82	1.8	0.003572	0.159853		DQ576223,uc003ash.3	Coding
TC01001348.hg.1	8.03	7.19	1.79	0.001543	0.112562	IFI16	interferon, gamma-inducible protein 16; NULL	Coding
TC04002595.hg.1	5.98	5.13	1.79	0.000271	0.05951		linc-BTC-7 chr4:-:76103903-76105665	NonCoding
TC05000709.hg.1	7.27	6.44	1.79	0.002393	0.136239	SNORA74A	small nucleolar RNA, H/ACA box 74A	Coding
TC05001527.hg.1	10.25	9.41	1.79	0.001624	0.11496	SERINC5	serine incorporator 5; NULL	Coding
TC05001977.hg.1	9.58	8.75	1.79	0.007801	0.221911	HAVCR1	hepatitis A virus cellular receptor 1; NULL	Coding
TC09001022.hg.1	8.52	7.68	1.79	0.001974	0.125775	OTTHUMG00000000413	NULL	Coding
TC16001601.hg.1	10.6	9.77	1.79	0.003508	0.158638		accn=NR_037613 class=lncRNA name= ref=RefGeneNoncode transcriptId=NR_037613 cpcScore=3.6787600 cnci=-0.1573354|accn=NR_037619 class=lncRNA name= ref=RefGeneNoncode transcriptId=NR_037619 cpcScore=3.2000200 cnci=-0.1567152	NonCoding
TC05002675.hg.1	5.66	4.83	1.78	0.044338	0.436357		accn=AK123519 class=mRNAlike lncRNA name=Human lncRNA ref=JounralRNA transcriptId=3133 cpcScore=-0.4158630 cnci=-0.3309032	NonCoding
TC06000252.hg.1	5.34	4.51	1.78	0.003015	0.14998		uc021yqk.1	Coding
TC08002287.hg.1	6.12	5.29	1.78	0.000343	0.064042		accn=NULL class=lincRNA name=Human lincRNA ref=Scripture Reconstruction LincRNAs By Luo transcriptId=linc_luo_264 cpcScore=-1.3106900 cnci=-0.2293950|linc-DUSP26-5 chr8:-:37264138-37351380|linc-DUSP26-5 chr8:-:37264161-37330731|linc-DUSP26-5 chr8:-:37264166-37270206|linc-DUSP26-5 chr8:-:37270259-37351420|linc-DUSP26-5 chr8:-:37289285-37351380	NonCoding
TC22000657.hg.1	8.63	7.8	1.78	0.002555	0.140271	GAL3ST1	galactose-3-O-sulfotransferase 1; NULL	Coding
TC03002594.hg.1	7.38	6.56	1.77	3.6e-05	0.02862		linc-TSC22D2-2 chr3:+:149756946-149758445	NonCoding
TC04002523.hg.1	9.38	8.56	1.77	0.000118	0.043372		accn=BC034402 class=mRNAlike lncRNA name=Human lncRNA ref=JounralRNA transcriptId=2402 cpcScore=9.7729900 cnci=-0.1347462	NonCoding
TC06003695.hg.1	8.59	7.77	1.77	0.000765	0.084327		accn=X75692 class=mRNAlike lncRNA name=NULL ref=H-invitational v7.5 transcriptId=HIT000323544 cpcScore=1.5505100 cnci=-0.3117580	NonCoding
TC11003070.hg.1	7.72	6.9	1.77	0.003267	0.155787		linc-SOX6 chr11:-:16789661-16790764	NonCoding
TC11003311.hg.1	9.36	8.54	1.77	0.000206	0.05338		accn=DQ399597 class=mRNAlike lncRNA name=NULL ref=H-invitational v7.5 transcriptId=HIT000391883 cpcScore=0.6053080 cnci=-0.1396611	NonCoding
TC14000519.hg.1	4.66	3.84	1.77	0.004372	0.17636		havana:lincRNA chromosome:GRCh37:14:87717447:87718023:1 gene:ENSG00000258496 gene_biotype:lincRNA transcript_biotype:lincRNA	Coding
TC16002105.hg.1	9.15	8.33	1.77	0.008062	0.224507		AB040413,AB055226,AK304513,BC062756,BC104642,BOLA2,BOLA2B,CR627362,CU687812,ENSG00000169627,ENSG00000183336,ENSG00000205534,LOC440354,NM_001039182,NR_002473,NR_002593,SLC7A5P1,uc002dth.3	Coding
TC03003055.hg.1	6.06	5.24	1.76	0.014799	0.285651		accn=BC033713 class=mRNAlike lncRNA name=Human lncRNA ref=JounralRNA transcriptId=1917 cpcScore=-0.9051580 cnci=-0.3256371	NonCoding
TC07002365.hg.1	6.94	6.13	1.76	0.005835	0.201655		linc-ZNF107-3 chr7:+:64072127-64074198	NonCoding
TC16000187.hg.1	7.9	7.09	1.76	0.000409	0.066896		ncrna:misc_RNA chromosome:GRCh37:16:15244554:15244653:1 gene:ENSG00000207294 gene_biotype:misc_RNA transcript_biotype:misc_RNA	Coding
TC16000204.hg.1	7.9	7.09	1.76	0.000409	0.066896		ncrna:misc_RNA chromosome:GRCh37:16:18491794:18491893:1 gene:ENSG00000206927 gene_biotype:misc_RNA transcript_biotype:misc_RNA	Coding
TC16000888.hg.1	7.9	7.09	1.76	0.000409	0.066896		ncrna:misc_RNA chromosome:GRCh37:16:15009314:15009413:-1 gene:ENSG00000207425 gene_biotype:misc_RNA transcript_biotype:misc_RNA	Coding
TC16000903.hg.1	7.9	7.09	1.76	0.000409	0.066896		ncrna:misc_RNA chromosome:GRCh37:16:16407969:16408068:-1 gene:ENSG00000206706 gene_biotype:misc_RNA transcript_biotype:misc_RNA	Coding
TC07000668.hg.1	8.29	7.48	1.75	0.000477	0.070166	LRRC17	leucine rich repeat containing 17; NULL	Coding
TC07001195.hg.1	7.29	6.48	1.75	0.005416	0.195166		AC021876.3,OTTHUMT00000327210	Coding
TC01004216.hg.1	8.14	7.34	1.74	0.008406	0.229249		accn=AK056173 class=mRNAlike lncRNA name=Human lncRNA ref=JounralRNA transcriptId=120 cpcScore=-0.5140280 cnci=-0.2161551	NonCoding
TC02002481.hg.1	5.95	5.16	1.74	0.000492	0.070755	IFIH1	interferon induced with helicase C domain 1; NULL	Coding
TC03003211.hg.1	7.48	6.69	1.74	0.001182	0.102378		accn=NR_033994 class=lncRNA name= ref=RefGeneNoncode transcriptId=NR_033994 cpcScore=3.1503400 cnci=-0.3031873	NonCoding
TC04000720.hg.1	6.26	5.46	1.74	0.025162	0.357643	OTTHUMG00000161589	NULL	Coding
TC06000204.hg.1	7.64	6.83	1.74	8.6e-05	0.038201		uc021ynw.1	Coding
TC06000237.hg.1	8.1	7.31	1.74	0.003077	0.151316		uc021ypq.1	Coding
TC12000566.hg.1	4.93	4.13	1.74	0.005613	0.198124		ncrna:miRNA chromosome:GRCh37:12:39307042:39307128:-1 gene:ENSG00000252801 gene_biotype:miRNA transcript_biotype:miRNA	Coding
TC12000885.hg.1	9.29	8.49	1.74	0.00094	0.091345	OAS3	2'-5'-oligoadenylate synthetase 3, 100kDa	Coding
TC12002552.hg.1	10.83	10.02	1.74	0.01527	0.2898		accn=NULL class=lncRNA name= ref=UCSCGeneNoncode transcriptId=uc001tkz.2 cpcScore=-0.7173540 cnci=-0.2756519	NonCoding
TC16000967.hg.1	9.31	8.5	1.74	0.000216	0.054184	PALB2	partner and localizer of BRCA2	Coding
TC03002690.hg.1	6.14	5.35	1.73	0.010909	0.255539		accn=NULL class=lncRNA name= ref=UCSCGeneNoncode transcriptId=uc003flo.2 cpcScore=-1.0721500 cnci=-0.3046419	NonCoding
TC04002228.hg.1	7.15	6.36	1.73	0.030206	0.383		accn=AY029324 class=mRNAlike lncRNA name=Human lncRNA ref=JounralRNA transcriptId=2690 cpcScore=-1.1629100 cnci=-0.4008008	NonCoding
TC07000139.hg.1	7.16	6.37	1.73	0.012318	0.26516	SNORD93	small nucleolar RNA, C/D box 93	Coding
TC07000373.hg.1	6.3	5.51	1.73	0.045466	0.442057		uc022aex.1	Coding
TC15000190.hg.1	9.35	8.55	1.73	0.009466	0.240915		ncrna:snoRNA chromosome:GRCh37:15:30935128:30935255:1 gene:ENSG00000252602 gene_biotype:snoRNA transcript_biotype:snoRNA	Coding
TC20001408.hg.1	11.28	10.49	1.73	0.001224	0.103671		accn=AK026099 class=mRNAlike lncRNA name=Human lncRNA ref=JounralRNA transcriptId=2012 cpcScore=-0.8105090 cnci=-0.3397384	NonCoding
TC22000519.hg.1	8.92	8.13	1.73	0.000922	0.090913	USP41	ubiquitin specific peptidase 41; NULL	Coding
TC22000877.hg.1	8.36	7.57	1.73	2.9e-05	0.027221	LOC100506737	uncharacterized LOC100506737; NULL	Coding
TC22001388.hg.1	8.36	7.57	1.73	0.000512	0.072146		accn=NULL class=lincRNA name=Human lincRNA ref=Scripture Reconstruction LincRNAs By Luo transcriptId=linc_luo_1885 cpcScore=-1.5907400 cnci=-0.2015663|linc-FBLN1-AS chr22:-:46000311-46001501|linc-FBLN1-AS chr22:-:46000329-46002490|linc-FBLN1-AS chr22:-:46001271-46016302	NonCoding
TC01003671.hg.1	5.87	5.09	1.72	0.001773	0.119282	MIR181B1	microRNA 181b-1	Coding
TC02001752.hg.1	5.5	4.72	1.72	0.000535	0.072945	OTTHUMG00000152269	NULL	Coding
TC03003324.hg.1	7.77	6.99	1.72	0.000513	0.072146	IL20RB	interleukin 20 receptor beta; NULL	Coding
TC03002222.hg.1	9.12	8.33	1.72	0.000119	0.043372		accn=AB097931 class=mRNAlike lncRNA name=NULL ref=H-invitational v7.5 transcriptId=HIT000242193 cpcScore=0.4024240 cnci=-0.3225580|accn=AB107271 class=mRNAlike lncRNA name=NULL ref=H-invitational v7.5 transcriptId=HIT000242307 cpcScore=0.4491470 cnci=-0.2945049	NonCoding
TC02000777.hg.1	5.25	4.48	1.71	0.002361	0.135452	OTTHUMG00000153374	NULL	Coding
TC03001673.hg.1	6.89	6.12	1.71	0.001601	0.114417	LSAMP	limbic system-associated membrane protein; NULL	Coding
TC04001288.hg.1	5.51	4.73	1.71	0.029099	0.376582		[retired] ncrna:lincRNA chromosome:GRCh37:4:75144014:75196255:-1 gene:ENSG00000251531	Coding
TC04002581.hg.1	6.35	5.57	1.71	0.00356	0.159853		linc-UGT2B10 chr4:-:69914348-69915748	NonCoding
TC09000880.hg.1	5.49	4.71	1.71	0.019994	0.322229	OTTHUMG00000019462	NULL	Coding
TC09001517.hg.1	7.95	7.17	1.71	0.000461	0.069076	TNC	tenascin C; NULL	Coding
TC10000515.hg.1	3.33	2.55	1.71	0.024085	0.350103		DQ579258,uc021puh.1	Coding
TC11002234.hg.1	8.35	7.57	1.71	0.001486	0.11136	MMP1	matrix metallopeptidase 1 (interstitial collagenase); NULL	Coding
TC11003342.hg.1	7.06	6.29	1.71	0.01214	0.264272		accn=NR_038364 class=lncRNA name= ref=RefGeneNoncode transcriptId=NR_038364 cpcScore=3.5098200 cnci=-0.2223437|accn=AK097483 class=mRNAlike lncRNA name=Human lncRNA ref=JounralRNA transcriptId=3587 cpcScore=7.3195700 cnci=-0.1630887	NonCoding
TC12002266.hg.1	11.77	11	1.71	0.001152	0.101013		accn=CR407629 class=mRNAlike lncRNA name=NULL ref=H-invitational v7.5 transcriptId=HIT000267126 cpcScore=1.2145000 cnci=-0.2017386	NonCoding
TC12002815.hg.1	6.79	6.02	1.71	0.003433	0.158252		accn=AK090590 class=mRNAlike lncRNA name=Human lncRNA ref=JounralRNA transcriptId=5400 cpcScore=-1.0422400 cnci=-0.2653694	NonCoding
TC22000679.hg.1	6.7	5.92	1.71	0.004039	0.170321	OTTHUMG00000058271	NULL	Coding
TC03001926.hg.1	6.55	5.79	1.7	0.01262	0.267269	PLCH1	phospholipase C, eta 1; NULL	Coding
TC08001866.hg.1	8.57	7.81	1.7	0.01905	0.316375		accn=AK025893 class=mRNAlike lncRNA name=Human lncRNA ref=JounralRNA transcriptId=3947 cpcScore=-0.7931760 cnci=-0.2493232	NonCoding
TC09000941.hg.1	8.7	7.93	1.7	0.005382	0.194237	MLLT3	myeloid/lymphoid or mixed-lineage leukemia (trithorax homolog, Drosophila); translocated to, 3; NULL	Coding
TC10001243.hg.1	4.59	3.83	1.7	0.007292	0.220019	OTTHUMG00000018126	NULL	Coding
TC19001810.hg.1	9.33	8.56	1.7	0.003779	0.164364	ZNF702P	zinc finger protein 702, pseudogene	Coding
TC21000246.hg.1	7.61	6.84	1.7	0.000315	0.061622	OTTHUMG00000090408	NULL	Coding
TC22000734.hg.1	7.37	6.6	1.7	0.009163	0.236827		DQ584235,uc003arl.3	Coding
TC02001189.hg.1	5.1	4.34	1.69	0.02903	0.376091	SNORD70	small nucleolar RNA, C/D box 70	Coding
TC04002887.hg.1	7.77	7.01	1.69	0.001807	0.120277		accn=AF049885 class=mRNAlike lncRNA name=Human lncRNA ref=JounralRNA transcriptId=2758 cpcScore=6.5841200 cnci=-0.0747497	NonCoding
TC05000782.hg.1	8.19	7.43	1.69	0.007462	0.22042	ARHGAP26	Rho GTPase activating protein 26; NULL	Coding
TC09002490.hg.1	6.75	5.99	1.69	0.000719	0.08324		accn=NULL class=lncRNA name= ref=UCSCGeneNoncode transcriptId=uc004aaw.1 cpcScore=0.0257431 cnci=-0.2626293	NonCoding
TC11002246.hg.1	7.41	6.66	1.69	0.00039	0.066269	CASP4	caspase 4, apoptosis-related cysteine peptidase	Coding
TC11002736.hg.1	7.59	6.83	1.69	0.025708	0.360438		accn=NULL class=lncRNA name= ref=UCSCGeneNoncode transcriptId=uc001okf.1 cpcScore=0.6050320 cnci=-0.2360322	NonCoding
TC15000569.hg.1	6.66	5.91	1.69	0.00837	0.229102		DQ588715,uc002akv.3	Coding
TC16001809.hg.1	10.59	9.83	1.69	6.8e-05	0.035205		accn=NULL class=lincRNA name=Human lincRNA ref=Scripture Reconstruction LincRNAs By Luo transcriptId=linc_luo_2072 cpcScore=-1.6020300 cnci=-0.3618573	NonCoding
TC20001184.hg.1	9.42	8.67	1.69	0.000864	0.088258		accn=NR_003677 class=lncRNA name= ref=RefGeneNoncode transcriptId=NR_003677 cpcScore=3.1733000 cnci=-0.2959774	NonCoding
TC6_apd_hap1000054.hg.1	6.91	6.16	1.69	0.000352	0.064822	ZNF311	zinc finger protein 311; NULL	Coding
TC6_dbb_hap3000104.hg.1	6.91	6.16	1.69	0.000352	0.064822	ZNF311	zinc finger protein 311; NULL	Coding
TC6_mann_hap4000094.hg.1	6.91	6.16	1.69	0.000352	0.064822	ZNF311	zinc finger protein 311; NULL	Coding
TC01001971.hg.1	4.39	3.64	1.68	0.0099	0.245471	OTTHUMG00000039932	NULL	Coding
TC02000241.hg.1	6.73	5.98	1.68	0.000863	0.088258	CYP1B1-AS1	CYP1B1 antisense RNA 1; NULL	Coding
TC03001527.hg.1	8.65	7.9	1.68	0.005937	0.202649	ADAMTS9	ADAM metallopeptidase with thrombospondin type 1 motif, 9; NULL	Coding
TC04000254.hg.1	8.71	7.96	1.68	0.003293	0.156063	LIMCH1	LIM and calponin homology domains 1; NULL	Coding
TC06001479.hg.1	7	6.25	1.68	0.000839	0.087126	ZNF311	zinc finger protein 311; NULL	Coding
TC08000146.hg.1	9.07	8.32	1.68	0.002167	0.130285	SH2D4A	SH2 domain containing 4A; NULL	Coding
TC09000999.hg.1	7.1	6.36	1.68	0.001434	0.110258	DDX58	DEAD (Asp-Glu-Ala-Asp) box polypeptide 58; NULL	Coding
TC09002005.hg.1	7.3	6.55	1.68	0.000363	0.065141		linc-TMC1-2 chr9:+:74872251-74872699	NonCoding
TC10002467.hg.1	6.97	6.22	1.68	0.00086	0.088258		accn=NULL class=lincRNA name=Human lincRNA ref=Scripture Reconstruction LincRNAs By Luo transcriptId=linc_luo_1355 cpcScore=-1.6840500 cnci=-0.2420885|linc-KIN-6 chr10:-:10825866-10836940|linc-KIN-6 chr10:-:10826401-10836877|linc-KIN-6 chr10:-:10826401-10836877|linc-KIN-6 chr10:-:10826417-10837007|linc-KIN-6 chr10:-:10826417-10837007|linc-KIN-6 chr10:-:10826436-10836943|linc-KIN-6 chr10:-:1082687…	NonCoding
TC11002089.hg.1	5.53	4.78	1.68	0.012949	0.270225	OR2AT4	olfactory receptor, family 2, subfamily AT, member 4	Coding
TC12000868.hg.1	9.66	8.91	1.68	0.000489	0.070707	SH2B3	SH2B adaptor protein 3	Coding
TC12001964.hg.1	7.43	6.67	1.68	0.015465	0.290726		ncrna:snoRNA chromosome:GRCh37:12:110934157:110934226:-1 gene:ENSG00000202335 gene_biotype:snoRNA transcript_biotype:snoRNA	Coding
TC13001447.hg.1	8.7	7.94	1.68	0.000795	0.085298		accn=NULL class=lncRNA name= ref=UCSCGeneNoncode transcriptId=uc001uyg.1 cpcScore=3.0571500 cnci=-0.0978118	NonCoding
TC16001802.hg.1	10.99	10.25	1.68	0.005835	0.201655		accn=NULL class=lncRNA name= ref=UCSCGeneNoncode transcriptId=uc002diz.1 cpcScore=6.2450800 cnci=-0.3358458	NonCoding
TC17002448.hg.1	6.32	5.57	1.68	0.028428	0.372536		linc-ITGAE chr17:-:3705457-3707099	NonCoding
TC19001374.hg.1	7.45	6.7	1.68	0.000464	0.069076	HAVCR1P1	hepatitis A virus cellular receptor 1 pseudogene 1	Coding
TC22001307.hg.1	6.05	5.31	1.68	0.002149	0.130011		linc-SLC5A4 chr22:-:32723157-32739092	NonCoding
TC6_cox_hap2000116.hg.1	6.98	6.23	1.68	0.00018	0.050888	ZNF311	zinc finger protein 311; NULL	Coding
TC6_qbl_hap6000107.hg.1	6.87	6.12	1.68	0.000482	0.070392	ZNF311	zinc finger protein 311; NULL	Coding
TC6_ssto_hap7000098.hg.1	6.86	6.11	1.68	0.000347	0.064297	ZNF311	zinc finger protein 311; NULL	Coding
TC02004690.hg.1	6.79	6.04	1.67	0.017687	0.305947		accn=CR614132 class=mRNAlike lncRNA name=NULL ref=H-invitational v7.5 transcriptId=HIT000293327 cpcScore=-0.0888571 cnci=-0.2292224	NonCoding
TC03000833.hg.1	7.8	7.05	1.67	0.011588	0.259939		ncrna:misc_RNA chromosome:GRCh37:3:152167061:152167173:1 gene:ENSG00000201217 gene_biotype:misc_RNA transcript_biotype:misc_RNA	Coding
TC11001192.hg.1	9.45	8.7	1.67	0.004066	0.170439	TMEM45B	transmembrane protein 45B	Coding
TC16002101.hg.1	11.15	10.41	1.67	0.007259	0.220019		cdna:known chromosome:GRCh37:16:21891094:21900501:-1 gene:ENSG00000185710 gene_biotype:pseudogene transcript_biotype:processed_transcript	Coding
TC22000029.hg.1	9.32	8.58	1.67	0.003337	0.156395	USP18	ubiquitin specific peptidase 18; NULL	Coding
TC05002980.hg.1	8.72	7.99	1.66	0.018219	0.310373		accn=NULL class=lincRNA name=Human lincRNA ref=Scripture Reconstruction LincRNAs By Luo transcriptId=linc_luo_160 cpcScore=-1.6817800 cnci=-0.1803817|linc-SEPP1-3 chr5:-:42985139-42992726|linc-SEPP1-3 chr5:-:42985501-42993434|linc-SEPP1-3 chr5:-:42985502-42993435|linc-SEPP1-3 chr5:-:42985554-42991348	NonCoding
TC06000293.hg.1	8.3	7.57	1.66	0.003381	0.157327		uc021ysl.1	Coding
TC06002146.hg.1	8.91	8.17	1.66	0.006459	0.209606	MAP3K5	mitogen-activated protein kinase kinase kinase 5; NULL	Coding
TC12000886.hg.1	6.32	5.58	1.66	0.000271	0.05951	OAS2	2'-5'-oligoadenylate synthetase 2, 69/71kDa	Coding
TC17001283.hg.1	2.86	2.13	1.66	0.046018	0.444539		DQ594789,DQ600693,uc021ttk.1,uc002hah.3	Coding
TC19002198.hg.1	11.3	10.57	1.66	0.006215	0.207259		accn=BC000847 class=mRNAlike lncRNA name=NULL ref=H-invitational v7.5 transcriptId=HIT000085900 cpcScore=-1.3886400 cnci=-0.2095920	NonCoding
TC02000816.hg.1	6.34	5.62	1.65	0.005031	0.188109	POTEJ	POTE ankyrin domain family, member J; NULL	Coding
TC05001731.hg.1	7.37	6.65	1.65	0.000787	0.085215	ZNF608	zinc finger protein 608; NULL	Coding
TC06000779.hg.1	9.28	8.56	1.65	0.006414	0.208877	NT5E	5'-nucleotidase, ecto (CD73); NULL	Coding
TC06001077.hg.1	7.26	6.54	1.65	0.005894	0.202507	UST	uronyl-2-sulfotransferase; NULL	Coding
TC06003908.hg.1	6.89	6.16	1.65	0.048247	0.45175		accn=AK056916 class=mRNAlike lncRNA name=Human lncRNA ref=JounralRNA transcriptId=4637 cpcScore=-1.2355800 cnci=-0.3705744	NonCoding
TC11000800.hg.1	7.34	6.61	1.65	0.032072	0.391898		DQ595000,uc021qnj.1	Coding
TC11002201.hg.1	7.39	6.67	1.65	0.036123	0.409834		cdna:known chromosome:GRCh37:11:94206074:94206736:-1 gene:ENSG00000255893 gene_biotype:antisense transcript_biotype:antisense	Coding
TC16001271.hg.1	8.87	8.15	1.65	0.000431	0.068552	FA2H	fatty acid 2-hydroxylase; NULL	Coding
TC17000819.hg.1	8.41	7.69	1.65	0.003319	0.15616	SOX9	SRY (sex determining region Y)-box 9	Coding
TC17002255.hg.1	6.2	5.48	1.65	0.038638	0.419683		linc-CALCOCO2-3 chr17:+:46777977-46781655	NonCoding
TC22000757.hg.1	5.16	4.44	1.65	0.010779	0.25416		DQ587429,uc003asc.3	Coding
TC02005010.hg.1	8.46	7.75	1.64	0.008083	0.224771	SP140L	SP140 nuclear body protein-like; NULL	Coding
TC04000804.hg.1	5.26	4.55	1.64	0.001241	0.103947	RXFP1	relaxin/insulin-like family peptide receptor 1; NULL	Coding
TC04002590.hg.1	5.63	4.92	1.64	0.019325	0.318513		accn=BC016361 class=mRNAlike lncRNA name=Human lncRNA ref=JounralRNA transcriptId=2576 cpcScore=-1.0151900 cnci=-0.2997408|accn=NULL class=lincRNA name=Human lincRNA ref=Scripture Reconstruction LincRNAs By Luo transcriptId=linc_luo_1189 cpcScore=-1.1738700 cnci=-0.3424756	NonCoding
TC05000184.hg.1	7.57	6.86	1.64	0.00025	0.057708	PTGER4	prostaglandin E receptor 4 (subtype EP4); NULL	Coding
TC05001248.hg.1	5.09	4.38	1.64	0.030605	0.385435	OTTHUMG00000162376	NULL	Coding
TC06000610.hg.1	7.5	6.79	1.64	0.002106	0.129905	C6orf223	chromosome 6 open reading frame 223; NULL	Coding
TC07000294.hg.1	8.1	7.39	1.64	0.000307	0.061622	IGFBP1	insulin-like growth factor binding protein 1; NULL	Coding
TC08001099.hg.1	9.32	8.61	1.64	0.000948	0.091506	DUSP4	dual specificity phosphatase 4; NULL	Coding
TC10000475.hg.1	10.69	9.98	1.64	9e-05	0.038867	PLAU	plasminogen activator, urokinase; NULL	Coding
TC10001576.hg.1	8.78	8.06	1.64	0.000329	0.062192	LOXL4	lysyl oxidase-like 4; NULL	Coding
TC15002472.hg.1	5.3	4.59	1.64	0.00207	0.128699		accn=AJ227904 class=mRNAlike lncRNA name=Human lncRNA ref=JounralRNA transcriptId=68 cpcScore=-1.0687800 cnci=-0.3346560	NonCoding
TC16000805.hg.1	7.84	7.13	1.64	0.012117	0.264155		uc021tbe.1	Coding
TC16000837.hg.1	10.92	10.21	1.64	0.008838	0.232661	GLYR1	glyoxylate reductase 1 homolog (Arabidopsis); NULL	Coding
TC20001583.hg.1	6.1	5.39	1.64	0.007523	0.22042		accn=NULL class=lincRNA name=Human lincRNA ref=Scripture Reconstruction LincRNAs By Luo transcriptId=linc_luo_1847 cpcScore=-1.3300400 cnci=-0.2943890	NonCoding
TC21000946.hg.1	7.28	6.57	1.64	0.022042	0.336128		accn=NR_026812 class=lncRNA name= ref=RefGeneNoncode transcriptId=NR_026812 cpcScore=2.5941800 cnci=-0.2388349	NonCoding
TC01002590.hg.1	8.73	8.03	1.63	0.000625	0.079461	SLC6A9	solute carrier family 6 (neurotransmitter transporter, glycine), member 9; NULL	Coding
TC01002850.hg.1	6.47	5.77	1.63	0.000165	0.048354	GBP5	guanylate binding protein 5; NULL	Coding
TC02004559.hg.1	4.78	4.07	1.63	0.027103	0.367012		accn=NULL class=lncRNA name= ref=UCSCGeneNoncode transcriptId=uc002too.1 cpcScore=-1.0543000 cnci=-0.4869251	NonCoding
TC04002952.hg.1	9.81	9.1	1.63	0.0024	0.136304	AREG	amphiregulin; amphiregulin B; NULL	Coding
TC04002384.hg.1	8.18	7.48	1.63	0.000741	0.08324		linc-FRG1-12 chr4:+:189080967-189081939|linc-FRG1-12 chr4:+:189081180-189082222|linc-FRG1-12 chr4:+:189081218-189082293	NonCoding
TC05002640.hg.1	7.16	6.46	1.63	0.012149	0.264384		linc-MYOT-4 chr5:+:135522562-135524381	NonCoding
TC06000746.hg.1	6.78	6.08	1.63	0.041886	0.428553		ncrna:snRNA chromosome:GRCh37:6:76353800:76353893:1 gene:ENSG00000252498 gene_biotype:snRNA transcript_biotype:snRNA	Coding
TC06001136.hg.1	7.66	6.95	1.63	0.01951	0.318926		cdna:novel chromosome:GRCh37:6:159047471:159049322:1 gene:ENSG00000214239 gene_biotype:protein_coding transcript_biotype:protein_coding	Coding
TC07001161.hg.1	8.65	7.94	1.63	0.002465	0.138146	ANKMY2	ankyrin repeat and MYND domain containing 2; NULL	Coding
TC08000182.hg.1	9.61	8.9	1.63	0.000391	0.066269	LOC389641	uncharacterized LOC389641; NULL	Coding
TC08001840.hg.1	6.76	6.05	1.63	0.00137	0.107815		linc-CHMP7 chr8:+:23082733-23088439|linc-CHMP7 chr8:+:23083187-23086220|linc-CHMP7 chr8:+:23086939-23088598	NonCoding
TC0X001584.hg.1	10.9	10.2	1.63	0.008373	0.229106		accn=AM072428 class=mRNAlike lncRNA name=NULL ref=H-invitational v7.5 transcriptId=HIT000385522 cpcScore=-1.1187600 cnci=-0.2095420	NonCoding
TC0X001639.hg.1	4.17	3.46	1.63	0.004301	0.174853		linc-FAM47B-2 chrX:+:33744624-33960397|linc-FAM47B-2 chrX:+:33760234-33960352	NonCoding
TC11002092.hg.1	11.34	10.63	1.63	0.000119	0.043372	ARRB1	arrestin, beta 1	Coding
TC13000320.hg.1	9.87	9.17	1.63	0.000204	0.05338	MIR622	microRNA 622	Coding
TC14000159.hg.1	11.24	10.54	1.63	0.002274	0.13352	PSME1	proteasome (prosome, macropain) activator subunit 1 (PA28 alpha); NULL	Coding
TC16000763.hg.1	7.05	6.34	1.63	0.018457	0.311874	MEIOB	meiosis specific with OB domains; long intergenic non-protein coding RNA 254; NULL	Coding
TC17002137.hg.1	7.24	6.54	1.63	0.004216	0.172792		linc-NLK-2 chr17:+:26075313-26081148|linc-NLK-2 chr17:+:26075314-26081142	NonCoding
TC01000448.hg.1	8.26	7.57	1.62	0.000688	0.082246	GJB5	gap junction protein, beta 5, 31.1kDa; NULL	Coding
TC06000167.hg.1	6.3	5.61	1.62	0.037909	0.416113	HIST1H2AC	histone cluster 1, H2ac; NULL	Coding
TC06001411.hg.1	8.91	8.21	1.62	0.00481	0.183809		uc021yqs.1	Coding
TC07002591.hg.1	5.58	4.89	1.62	0.049471	0.456209		accn=AK126477 class=mRNAlike lncRNA name=Human lncRNA ref=JounralRNA transcriptId=3789 cpcScore=0.5460210 cnci=-0.3756463	NonCoding
TC0X000025.hg.1	11.51	10.81	1.62	0.016653	0.298172	STS	steroid sulfatase (microsomal), isozyme S; NULL	Coding
TC0X000897.hg.1	8.16	7.47	1.62	0.034175	0.402067		uc022btp.1	Coding
TC11001821.hg.1	8.16	7.47	1.62	0.034175	0.402067		uc021qjo.1	Coding
TC11002410.hg.1	7.69	7	1.62	0.003661	0.161988	SIAE	sialic acid acetylesterase	Coding
TC11002782.hg.1	6.32	5.62	1.62	0.007823	0.222153		accn=BC128124 class=mRNAlike lncRNA name=NULL ref=H-invitational v7.5 transcriptId=HIT000389652 cpcScore=-1.3990500 cnci=-0.4358472	NonCoding
TC12002018.hg.1	8.97	8.27	1.62	0.0047	0.18189	TAOK3	TAO kinase 3	Coding
TC13000347.hg.1	7.5	6.8	1.62	0.016814	0.298956		AF339817,uc001vnl.3	Coding
TC13000921.hg.1	9.3	8.6	1.62	0.027541	0.369249		linc-MPHOSPH8-3 chr13:+:19961172-19962000	NonCoding
TC13001247.hg.1	7.57	6.88	1.62	0.020304	0.324667		accn=NULL class=lncRNA name= ref=UCSCGeneNoncode transcriptId=uc001vnl.2 cpcScore=-1.0184300 cnci=-0.3283965	NonCoding
TC16001230.hg.1	8.61	7.92	1.62	0.0149	0.286661	LOC100506060	SMG1 homolog, phosphatidylinositol 3-kinase-related kinase (C. elegans) pseudogene	Coding
TC17002080.hg.1	7.33	6.63	1.62	0.012355	0.265449		accn=NR_026810 class=lncRNA name= ref=RefGeneNoncode transcriptId=NR_026810 cpcScore=5.9852200 cnci=-0.2777072	NonCoding
TC01005673.hg.1	5.02	4.33	1.61	0.002524	0.139916		linc-OLFM3-2 chr1:-:102665294-102855186|linc-OLFM3-2 chr1:-:102775824-102830793|linc-OLFM3-2 chr1:-:102852643-102855163|linc-OLFM3-2 chr1:-:102853514-102854120	NonCoding
TC02002853.hg.1	7.49	6.81	1.61	0.000702	0.083105	SP110	SP110 nuclear body protein; NULL	Coding
TC03000069.hg.1	8.67	7.97	1.61	0.000104	0.041292	PPARG	peroxisome proliferator-activated receptor gamma; NULL	Coding
TC04002953.hg.1	9.68	8.99	1.61	0.002337	0.13475	AREG	amphiregulin; amphiregulin B; NULL	Coding
TC06000298.hg.1	7.13	6.44	1.61	0.001509	0.111884		uc021ytf.1	Coding
TC06001410.hg.1	11.72	11.03	1.61	0.012671	0.267638		uc021yqp.1	Coding
TC06001457.hg.1	7.13	6.44	1.61	0.001509	0.111884		uc021ysp.1	Coding
TC06003461.hg.1	9.59	8.91	1.61	0.00279	0.145495		linc-TFAP2A-4 chr6:-:10466992-10482167|linc-TFAP2A-4 chr6:-:10474353-10482177|linc-TFAP2A-4 chr6:-:10474732-10478735	NonCoding
TC07003175.hg.1	5.47	4.79	1.61	0.000163	0.048213		accn=BX648653 class=mRNAlike lncRNA name=Human lncRNA ref=JounralRNA transcriptId=3790 cpcScore=-1.1317500 cnci=-0.3408040	NonCoding
TC08000809.hg.1	7.58	6.9	1.61	2.5e-05	0.025713	LY6K	lymphocyte antigen 6 complex, locus K; NULL	Coding
TC08001962.hg.1	5	4.32	1.61	0.011402	0.258556		linc-SULF1-3 chr8:+:69956046-69965108	NonCoding
TC09000696.hg.1	10.1	9.42	1.61	0.000239	0.056272	SET	NULL	Coding
TC09001894.hg.1	5.34	4.65	1.61	0.047317	0.448837		accn=NULL class=mRNAlike lncRNA name=vega lncRNA ref=GENCODE transcriptId=OTTHUMT00000052387 cpcScore=-1.3341900 cnci=-0.3183689	NonCoding
TC10002694.hg.1	5.47	4.78	1.61	0.003186	0.153651		accn=AY295767 class=mRNAlike lncRNA name=NULL ref=H-invitational v7.5 transcriptId=HIT000251484 cpcScore=0.1909580 cnci=-0.4338666	NonCoding
TC11001509.hg.1	9.9	9.21	1.61	0.005599	0.198088	LGR4	leucine-rich repeat containing G protein-coupled receptor 4; NULL	Coding
TC12002540.hg.1	7.5	6.81	1.61	0.023273	0.345548		accn=NULL class=lincRNA name=Human lincRNA ref=Scripture Reconstruction LincRNAs By Luo transcriptId=linc_luo_740 cpcScore=-1.3176100 cnci=-0.2841983	NonCoding
TC13000633.hg.1	10.22	9.53	1.61	0.005248	0.191359	RCN1P2	reticulocalbin 1, EF-hand calcium binding domain pseudogene 2	Coding
TC13000767.hg.1	6.45	5.76	1.61	0.007928	0.223717	OTTHUMG00000017155	NULL	Coding
TC16000104.hg.1	7.13	6.44	1.61	0.001509	0.111884		uc021tbd.1	Coding
TC16001270.hg.1	9.06	8.38	1.61	0.002082	0.129141	MLKL	mixed lineage kinase domain-like	Coding
TC16001495.hg.1	8.8	8.11	1.61	0.017224	0.302818		accn=AL713703 class=mRNAlike lncRNA name=Human lncRNA ref=JounralRNA transcriptId=1617 cpcScore=-0.9357340 cnci=-0.2456986	NonCoding
TC01003888.hg.1	7.49	6.81	1.6	0.004476	0.178458	OTTHUMG00000037519	NULL	Coding
TC05001976.hg.1	5.79	5.11	1.6	0.002637	0.142292	TIMD4	T-cell immunoglobulin and mucin domain containing 4; NULL	Coding
TC07000625.hg.1	9.23	8.55	1.6	0.001972	0.12573	AGFG2	ArfGAP with FG repeats 2; NULL	Coding
TC09001630.hg.1	8.75	8.08	1.6	0.000344	0.064042		uc022boh.1	Coding
TC0X000417.hg.1	8.79	8.11	1.6	0.000598	0.077219	PBDC1	polysaccharide biosynthesis domain containing 1; NULL	Coding
TC10002919.hg.1	10.85	10.17	1.6	0.004725	0.182298		accn=NULL class=lincRNA name=Human lincRNA ref=Scripture Reconstruction LincRNAs By Luo transcriptId=linc_luo_1386 cpcScore=-1.4896900 cnci=-0.2016896|linc-C10orf93-1 chr10:-:134824439-134825072|linc-C10orf93-1 chr10:-:134824448-134825220|linc-C10orf93-1 chr10:-:134824460-134825301|linc-C10orf93-1 chr10:-:134824705-134825301|linc-C10orf93-1 chr10:-:134824705-134825301|linc-C10orf93-1 chr10:-:1348…	NonCoding
TC11000801.hg.1	9.03	8.35	1.6	0.009097	0.23592		DQ591572,uc001ovz.1	Coding
TC12001028.hg.1	6.92	6.24	1.6	0.000574	0.075698		cdna:known chromosome:GRCh37:12:129595538:129597839:1 gene:ENSG00000249196 gene_biotype:processed_transcript transcript_biotype:lincRNA|cdna:known chromosome:GRCh37:12:129594240:129597839:1 gene:ENSG00000249196 gene_biotype:processed_transcript transcript_biotype:lincRNA|cdna:known chromosome:GRCh37:12:129594174:129597839:1 gene:ENSG00000249196 gene_biotype:processed_transcript transcript_biotype…	Coding
TC12001811.hg.1	9.24	8.56	1.6	0.008005	0.224283	EEA1	early endosome antigen 1	Coding
TC14001604.hg.1	9.83	9.15	1.6	9.9e-05	0.040186		accn=DQ088988 class=mRNAlike lncRNA name=NULL ref=H-invitational v7.5 transcriptId=HIT000341106 cpcScore=1.1863900 cnci=-0.2129345	NonCoding
TC15002016.hg.1	9.42	8.74	1.6	0.029248	0.377928		DQ593864,uc002bxq.2	Coding
TC16001000.hg.1	8.06	7.39	1.6	0.000668	0.080847		ncrna:snoRNA chromosome:GRCh37:16:29448818:29448921:-1 gene:ENSG00000238639 gene_biotype:snoRNA transcript_biotype:snoRNA	Coding
TC16001006.hg.1	8.06	7.39	1.6	0.000668	0.080847		ncrna:snoRNA chromosome:GRCh37:16:29550583:29550686:-1 gene:ENSG00000239193 gene_biotype:snoRNA transcript_biotype:snoRNA	Coding
TC16001026.hg.1	8.06	7.39	1.6	0.000668	0.080847		ncrna:snoRNA chromosome:GRCh37:16:30290569:30290672:-1 gene:ENSG00000239114 gene_biotype:snoRNA transcript_biotype:snoRNA	Coding
TC17000058.hg.1	8.43	7.75	1.6	1.7e-05	0.02338	ENO3	enolase 3 (beta, muscle); NULL	Coding
TC17002532.hg.1	6.92	6.25	1.6	0.001886	0.122793		accn=NR_036647 class=lncRNA name= ref=RefGeneNoncode transcriptId=NR_036647 cpcScore=14.6638000 cnci=-0.3550599	NonCoding
TC01001426.hg.1	7.29	6.61	1.59	0.002824	0.14612	HSD17B7	hydroxysteroid (17-beta) dehydrogenase 7; NULL	Coding
TC01001840.hg.1	7.58	6.91	1.59	0.010525	0.251835	LOC100287497	uncharacterized LOC100287497	Coding
TC02001206.hg.1	9.64	8.97	1.59	0.009962	0.246416	NRP2	neuropilin 2; NULL	Coding
TC02001695.hg.1	7.96	7.29	1.59	0.00029	0.059889	RBKS	ribokinase; NULL	Coding
TC02002339.hg.1	6.29	5.62	1.59	0.004827	0.184039	POTEI	POTE ankyrin domain family, member I; NULL	Coding
TC04000460.hg.1	9.05	8.39	1.59	0.001213	0.103065	AGPAT9	1-acylglycerol-3-phosphate O-acyltransferase 9; NULL	Coding
TC05000906.hg.1	10.48	9.8	1.59	0.001052	0.096403	CCNG1	cyclin G1; NULL	Coding
TC05002299.hg.1	6.79	6.12	1.59	0.001881	0.122706		accn=AK093362 class=mRNAlike lncRNA name=Human lncRNA ref=JounralRNA transcriptId=5151 cpcScore=-1.2220900 cnci=-0.2797409	NonCoding
TC06001461.hg.1	8.18	7.51	1.59	0.002974	0.14942		uc021ysv.1	Coding
TC07001815.hg.1	4.83	4.17	1.59	0.017536	0.304658	RNF148	ring finger protein 148; NULL	Coding
TC07002300.hg.1	6.57	5.9	1.59	0.000371	0.065167		linc-C7orf65-3 chr7:+:47009299-47023027|linc-C7orf65-3 chr7:+:47009313-47067079|linc-C7orf65-3 chr7:+:47065753-47067031	NonCoding
TC08000994.hg.1	9.48	8.81	1.59	0.031174	0.388089		AK308439,uc003wvp.1	Coding
TC09000331.hg.1	7.37	6.7	1.59	0.000654	0.080741	OTTHUMG00000020009	NULL	Coding
TC09001895.hg.1	5.28	4.61	1.59	0.00491	0.185662		linc-NPR2 chr9:+:35786642-35790429	NonCoding
TC10001053.hg.1	7.04	6.37	1.59	1e-06	0.010396	FRMD4A	FERM domain containing 4A; NULL	Coding
TC12001748.hg.1	6.89	6.22	1.59	0.004433	0.177568		cdna:known chromosome:GRCh37:12:75956982:76377795:-1 gene:ENSG00000258077 gene_biotype:processed_transcript transcript_biotype:processed_transcript	Coding
TC13001607.hg.1	6.33	5.66	1.59	0.006586	0.211264		linc-SLITRK1-5 chr13:-:85639221-85653055|linc-SLITRK1-5 chr13:-:85650946-85653019	NonCoding
TC16000945.hg.1	10.58	9.91	1.59	0.000987	0.093263		AL834164,uc002djw.3	Coding
TC16000985.hg.1	9.92	9.25	1.59	0.000221	0.054198	NPIPB6	nuclear pore complex interacting protein family, member B6	Coding
TC16002065.hg.1	11.99	11.32	1.59	0.014704	0.284996	NPIPB11	nuclear pore complex interacting protein family, member B11; NULL	Coding
TC16001232.hg.1	7.53	6.86	1.59	0.011894	0.262266		ncrna:snoRNA chromosome:GRCh37:16:70266882:70266985:-1 gene:ENSG00000238734 gene_biotype:snoRNA transcript_biotype:snoRNA	Coding
TC17000582.hg.1	8.93	8.26	1.59	0.000725	0.08324	FMNL1	formin-like 1	Coding
TC18000839.hg.1	9.88	9.21	1.59	0.010282	0.249426		linc-FAM38B-5 chr18:-:11619233-11639498|linc-FAM38B-5 chr18:-:11619233-11633347|linc-FAM38B-5 chr18:-:11619292-11634255|linc-FAM38B-5 chr18:-:11619292-11639478|linc-FAM38B-5 chr18:-:11619397-11639706|linc-FAM38B-5 chr18:-:11619399-11625838|linc-FAM38B-5 chr18:-:11619399-11623103|linc-FAM38B-5 chr18:-:11619404-11639668|linc-FAM38B-5 chr18:-:11619425-11621555|linc-FAM38B-5 chr18:-:11619759-11622360…	NonCoding
TC19000120.hg.1	6.58	5.91	1.59	0.00051	0.072146	EMR1	egf-like module containing, mucin-like, hormone receptor-like 1	Coding
TC19002420.hg.1	7.46	6.8	1.59	0.000948	0.091506		accn=NULL class=lncRNA name= ref=UCSCGeneNoncode transcriptId=uc010edb.1 cpcScore=2.4961700 cnci=-0.2338228	NonCoding
TC20000621.hg.1	9.31	8.64	1.59	0.002939	0.149048	JAG1	jagged 1; NULL	Coding
TC02002301.hg.1	6.02	5.36	1.58	0.00138	0.108299	LOC440905	uncharacterized LOC440905; cytochrome P450, family 4, subfamily F, polypeptide 43, pseudogene	Coding
TC05000816.hg.1	8.69	8.03	1.58	0.00457	0.180039	ABLIM3	actin binding LIM protein family, member 3; NULL	Coding
TC06003648.hg.1	6.26	5.6	1.58	0.004085	0.170526		accn=AK123786 class=mRNAlike lncRNA name=Human lncRNA ref=JounralRNA transcriptId=4327 cpcScore=-0.1043880 cnci=-0.2428569	NonCoding
TC08002185.hg.1	6.12	5.45	1.58	0.019498	0.318886		linc-CSMD1-4 chr8:-:5858958-5860627|linc-CSMD1-4 chr8:-:5858958-5860623	NonCoding
TC10001942.hg.1	6.59	5.93	1.58	0.000243	0.057042		accn=NULL class=mRNAlike lncRNA name=vega lncRNA ref=GENCODE transcriptId=OTTHUMT00000047252 cpcScore=-1.1365300 cnci=-0.1967077	NonCoding
TC16001942.hg.1	8.65	7.98	1.58	0.015981	0.293141		linc-NOB1 chr16:-:70253483-70259936	NonCoding
TC19002571.hg.1	8.24	7.58	1.58	0.002721	0.143781		linc-ZNF816 chr19:-:53471432-53490059|linc-ZNF816 chr19:-:53471504-53496784|linc-ZNF816 chr19:-:53482072-53496812|linc-ZNF816 chr19:-:53483701-53485913|linc-ZNF816 chr19:-:53484141-53496744|linc-ZNF816 chr19:-:53487858-53490127	NonCoding
TC20000241.hg.1	7.25	6.59	1.58	0.038007	0.416702	MIR644A	microRNA 644a	Coding
TC20001421.hg.1	8.85	8.19	1.58	0.001575	0.113148		accn=BC028007 class=mRNAlike lncRNA name=NULL ref=H-invitational v7.5 transcriptId=HIT000091442 cpcScore=-0.9034680 cnci=-0.3287388	NonCoding
TC6_qbl_hap6000144.hg.1	6.61	5.96	1.58	0.042629	0.431651	PSORS1C3	psoriasis susceptibility 1 candidate 3 (non-protein coding); NULL	Coding
TC6_ssto_hap7000126.hg.1	6.61	5.96	1.58	0.042629	0.431651	PSORS1C3	psoriasis susceptibility 1 candidate 3 (non-protein coding); NULL	Coding
TCUn_gl000220000002.hg.1	8.65	7.99	1.58	0.007285	0.220019		linc-MARK1-3 chrUn_gl000220:+:97128-122140|linc-AP3S1-4 chrUn_gl000220:+:112024-156152	NonCoding
TC01002412.hg.1	11.07	10.42	1.57	0.002719	0.143781	IFI6	interferon, alpha-inducible protein 6; NULL	Coding
TC06003140.hg.1	6.17	5.52	1.57	0.01565	0.292464		accn=NULL class=lncRNA name= ref=UCSCGeneNoncode transcriptId=uc003qqc.1 cpcScore=-1.1892400 cnci=-0.3122765	NonCoding
TC07003015.hg.1	7.39	6.75	1.57	0.002179	0.130327		accn=NR_002164 class=lncRNA name= ref=RefGeneNoncode transcriptId=NR_002164 cpcScore=6.1382100 cnci=-0.2139464	NonCoding
TC09000385.hg.1	7.39	6.74	1.57	0.029434	0.378951		ncrna:misc_RNA chromosome:GRCh37:9:86607847:86607948:1 gene:ENSG00000202523 gene_biotype:misc_RNA transcript_biotype:misc_RNA	Coding
TC0X002278.hg.1	6.33	5.68	1.57	0.013182	0.272371		linc-CSAG2 chrX:-:151889194-151890140	NonCoding
TC10000062.hg.1	10.8	10.14	1.57	0.006467	0.209699	LINC00707	long intergenic non-protein coding RNA 707; NULL	Coding
TC10000401.hg.1	7.29	6.64	1.57	0.004145	0.171595	MYPN	myopalladin; NULL	Coding
TC11002788.hg.1	10.02	9.36	1.57	0.007318	0.220019		accn=CR622741 class=mRNAlike lncRNA name=NULL ref=H-invitational v7.5 transcriptId=HIT000301936 cpcScore=-0.9068590 cnci=-0.2033651	NonCoding
TC14000899.hg.1	6	5.35	1.57	0.009203	0.236856		uc021rof.1	Coding
TC6_mcf_hap5000131.hg.1	6.57	5.91	1.57	0.01559	0.291806	PSORS1C3	psoriasis susceptibility 1 candidate 3 (non-protein coding); NULL	Coding
TC01001107.hg.1	9.25	8.61	1.56	0.011356	0.258142		uc021ovi.1	Coding
TC01001129.hg.1	9.25	8.61	1.56	0.011356	0.258142		uc021ovs.1	Coding
TC01001820.hg.1	7.53	6.89	1.56	0.000108	0.041601	2016-03-01	mitochondrial amidoxime reducing component 1; NULL	Coding
TC01003105.hg.1	9.25	8.61	1.56	0.011356	0.258142		uc021ouu.1	Coding
TC01003140.hg.1	9.25	8.61	1.56	0.011356	0.258142		uc021ovt.1	Coding
TC06000226.hg.1	8.99	8.35	1.56	0.007539	0.22042	MIR3143	microRNA 3143	Coding
TC06000228.hg.1	9.25	8.61	1.56	0.011356	0.258142		uc021ypb.1	Coding
TC08000255.hg.1	6.12	5.48	1.56	0.004387	0.176452	NRG1	neuregulin 1; NULL	Coding
TC09000917.hg.1	9.25	8.61	1.56	0.011356	0.258142		uc022bdq.1|uc022bdr.1	Coding
TC0X000890.hg.1	6.26	5.62	1.56	0.030353	0.383762	NHS-AS1	NHS antisense RNA 1; NULL	Coding
TC10001610.hg.1	8.16	7.52	1.56	0.005774	0.200555	OTTHUMG00000018941	NULL	Coding
TC11003408.hg.1	4.75	4.1	1.56	0.040644	0.424424		accn=S78737 class=mRNAlike lncRNA name=NULL ref=H-invitational v7.5 transcriptId=HIT000216818 cpcScore=1.5130300 cnci=-0.0834931	NonCoding
TC12002356.hg.1	5.85	5.22	1.56	0.006779	0.214244		accn=NULL class=lincRNA name=Human lincRNA ref=Scripture Reconstruction LincRNAs By Luo transcriptId=linc_luo_727 cpcScore=-1.2672200 cnci=-0.3763884	NonCoding
TC12002524.hg.1	7.43	6.79	1.56	0.001555	0.112562		accn=NULL class=lncRNA name= ref=UCSCGeneNoncode transcriptId=uc001teb.2 cpcScore=-1.2973600 cnci=-0.3713667	NonCoding
TC13000344.hg.1	10.19	9.55	1.56	0.007712	0.221125	FARP1	FERM, RhoGEF (ARHGEF) and pleckstrin domain protein 1 (chondrocyte-derived); FARP1 intronic transcript 1 (non-protein coding); NULL	Coding
TC14001072.hg.1	5.43	4.78	1.56	0.049454	0.456209		havana:lincRNA chromosome:GRCh37:14:44861745:44862919:-1 gene:ENSG00000259126 gene_biotype:lincRNA transcript_biotype:lincRNA|havana:lincRNA chromosome:GRCh37:14:44861734:44862914:-1 gene:ENSG00000259126 gene_biotype:lincRNA transcript_biotype:lincRNA	Coding
TC15001309.hg.1	9.25	8.61	1.56	0.011356	0.258142		uc021skk.1|uc021skl.1	Coding
TC15001310.hg.1	9.25	8.61	1.56	0.011356	0.258142		uc021skm.1|uc021skn.1	Coding
TC16002094.hg.1	11.25	10.61	1.56	0.002436	0.137173	SMG1P1	smg-1 homolog, phosphatidylinositol 3-kinase-related kinase pseudogene 1	Coding
TC16000279.hg.1	6.57	5.93	1.56	0.025972	0.361073		DQ595581,uc002dnt.2	Coding
TC16002099.hg.1	11.25	10.61	1.56	0.002224	0.131999	SLC7A5P2	solute carrier family 7 (amino acid transporter light chain, L system), member 5 pseudogene 2; smg-1 homolog, phosphatidylinositol 3-kinase-related kinase (C. elegans) pseudogene; serine/threonine-protein kinase SMG1-like; solute carrier family 7 (amino acid transporter light chain, L system), member 5 pseudogene 1	Coding
TC17001723.hg.1	8.41	7.77	1.56	0.003489	0.158638		AK095112,AK126318,uc002ivg.1,uc002ivh.1	Coding
TC17001979.hg.1	8.05	7.41	1.56	0.000543	0.073068	SECTM1	secreted and transmembrane 1	Coding
TC18000188.hg.1	5.85	5.21	1.56	0.010975	0.255894	DYNAP	dynactin associated protein; NULL	Coding
TC20000602.hg.1	11.16	10.52	1.56	0.007124	0.218398	LRRN4	leucine rich repeat neuronal 4; NULL	Coding
TC22000785.hg.1	9.31	8.66	1.56	0.002569	0.140347	BAIAP2L2	BAI1-associated protein 2-like 2; NULL	Coding
TC02002493.hg.1	5.9	5.27	1.55	0.007854	0.222528	OTTHUMG00000154038	NULL	Coding
TC04002055.hg.1	8.88	8.24	1.55	7.9e-05	0.037358		linc-UGT2B7 chr4:+:69916962-69928764|linc-UGT2B7 chr4:+:69917071-69955324|linc-UGT2B7 chr4:+:69917223-69929778	NonCoding
TC06000071.hg.1	7.53	6.9	1.55	0.00357	0.159853	GCNT2	glucosaminyl (N-acetyl) transferase 2, I-branching enzyme (I blood group); NULL	Coding
TC06001217.hg.1	9.7	9.06	1.55	0.000666	0.080847	SERPINB1	serpin peptidase inhibitor, clade B (ovalbumin), member 1; NULL	Coding
TC07000819.hg.1	5.72	5.08	1.55	0.019262	0.317791		AK057978,uc003vqv.1	Coding
TC07001760.hg.1	6.21	5.58	1.55	0.047	0.44779		ncrna:snoRNA chromosome:GRCh37:7:110749324:110749413:-1 gene:ENSG00000238922 gene_biotype:snoRNA transcript_biotype:snoRNA	Coding
TC07002386.hg.1	7.39	6.75	1.55	0.018275	0.310692		accn=NULL class=lincRNA name=Human lincRNA ref=Scripture Reconstruction LincRNAs By Luo transcriptId=linc_luo_506 cpcScore=-1.3253900 cnci=-0.3471333	NonCoding
TC07003064.hg.1	10.69	10.05	1.55	0.010988	0.255894		accn=EF488667 class=mRNAlike lncRNA name=NULL ref=H-invitational v7.5 transcriptId=HIT000395504 cpcScore=0.3376450 cnci=-0.1662527	NonCoding
TC12000079.hg.1	6.95	6.31	1.55	0.005164	0.190548	LOC101060720	uncharacterized LOC101060720; uncharacterized LOC100509976	Coding
TC12001350.hg.1	6.25	5.62	1.55	0.0021	0.129763	TMTC1	transmembrane and tetratricopeptide repeat containing 1	Coding
TC16000247.hg.1	7.8	7.17	1.55	0.002611	0.141596		ncrna:snoRNA chromosome:GRCh37:16:22492795:22492898:1 gene:ENSG00000239172 gene_biotype:snoRNA transcript_biotype:snoRNA	Coding
TC16000315.hg.1	11.02	10.39	1.55	0.001921	0.124018		cdna:novel chromosome:GRCh37:16:29049923:29064047:1 gene:ENSG00000196796 gene_biotype:protein_coding transcript_biotype:protein_coding	Coding
TC16000937.hg.1	7.8	7.17	1.55	0.002611	0.141596		ncrna:snoRNA chromosome:GRCh37:16:21468647:21468750:-1 gene:ENSG00000238954 gene_biotype:snoRNA transcript_biotype:snoRNA	Coding
TC16000943.hg.1	7.8	7.17	1.55	0.002611	0.141596		ncrna:snoRNA chromosome:GRCh37:16:21900888:21900991:-1 gene:ENSG00000238712 gene_biotype:snoRNA transcript_biotype:snoRNA	Coding
TC16001450.hg.1	11.5	10.87	1.55	0.0029	0.14769		accn=NULL class=lincRNA name=Human lincRNA ref=Scripture Reconstruction LincRNAs By Luo transcriptId=linc_luo_1963 cpcScore=-1.3219000 cnci=-0.1259186|accn=NR_027154 class=lncRNA name= ref=RefGeneNoncode transcriptId=NR_027154 cpcScore=12.7520000 cnci=-0.3053844|accn=NULL class=lincRNA name=Human lincRNA ref=Scripture Reconstruction LincRNAs By Luo transcriptId=linc_luo_2011 cpcScore=-1.4176600 c…	NonCoding
TC16001457.hg.1	7.39	6.75	1.55	0.002526	0.139916		accn=BC013247 class=mRNAlike lncRNA name=Human lncRNA ref=JounralRNA transcriptId=1555 cpcScore=-0.3710470 cnci=-0.3000916	NonCoding
TC17002723.hg.1	8.46	7.83	1.55	0.002999	0.149974		linc-VEZF1 chr17:-:56066402-56070840|linc-VEZF1 chr17:-:56066404-56072211|linc-VEZF1 chr17:-:56066419-56070816|linc-VEZF1 chr17:-:56066422-56070937|linc-VEZF1 chr17:-:56066422-56067684	NonCoding
TC01002847.hg.1	6.06	5.44	1.54	8.9e-05	0.038867	GBP1	guanylate binding protein 1, interferon-inducible; NULL	Coding
TC02002194.hg.1	10.99	10.37	1.54	0.004121	0.171367	MALL	mal, T-cell differentiation protein-like; NULL	Coding
TC05001556.hg.1	5.88	5.26	1.54	0.024933	0.356189	VCAN-AS1	VCAN antisense RNA 1; NULL	Coding
TC05003240.hg.1	8.59	7.97	1.54	0.042627	0.431651		accn=AF086446 class=mRNAlike lncRNA name=NULL ref=H-invitational v7.5 transcriptId=HIT000067325 cpcScore=0.9955740 cnci=-0.4715359	NonCoding
TC06000582.hg.1	5.13	4.51	1.54	0.011766	0.2611		ncrna:snRNA chromosome:GRCh37:6:42631900:42632006:1 gene:ENSG00000206848 gene_biotype:snRNA transcript_biotype:snRNA	Coding
TC06001263.hg.1	10.09	9.47	1.54	0.000137	0.045432	OTTHUMG00000014232	NULL	Coding
TC06001732.hg.1	8.74	8.12	1.54	0.012559	0.266864	TRERF1	transcriptional regulating factor 1; NULL	Coding
TC06002606.hg.1	8.52	7.9	1.54	0.013163	0.272371		linc-FAM8A1 chr6:+:17587063-17587418	NonCoding
TC07000371.hg.1	6.08	5.46	1.54	0.006277	0.207996	OTTHUMG00000156469	NULL	Coding
TC08001052.hg.1	8.72	8.1	1.54	0.002514	0.139916	TNFRSF10A	tumor necrosis factor receptor superfamily, member 10a; NULL	Coding
TC08001844.hg.1	7.28	6.65	1.54	0.013858	0.279294		accn=NULL class=lncRNA name= ref=UCSCGeneNoncode transcriptId=uc003xel.1 cpcScore=-1.2546200 cnci=-0.3463701	NonCoding
TC0X001349.hg.1	8.26	7.64	1.54	0.001078	0.097484	DCAF12L1	DDB1 and CUL4 associated factor 12-like 1; NULL	Coding
TC13001298.hg.1	8.45	7.82	1.54	0.011639	0.259976		linc-ARHGEF7-2 chr13:+:111635653-111642911	NonCoding
TC14000968.hg.1	10.11	9.49	1.54	0.008525	0.230418	PSME2	proteasome (prosome, macropain) activator subunit 2 (PA28 beta); NULL	Coding
TC14001345.hg.1	6.24	5.62	1.54	0.002332	0.134629		[retired] ncrna:miRNA chromosome:GRCh37:14:77870251:77870336:-1 gene:ENSG00000251765 gene_biotype:miRNA transcript_biotype:miRNA	Coding
TC16000999.hg.1	10.89	10.26	1.54	0.013434	0.274814		AK096982,uc021tfy.1	Coding
TC19002397.hg.1	9.39	8.77	1.54	0.002529	0.139999		accn=AK097763 class=mRNAlike lncRNA name=Human lncRNA ref=JounralRNA transcriptId=4840 cpcScore=-1.2049000 cnci=-0.2902259	NonCoding
TC02001103.hg.1	9.46	8.85	1.53	0.004205	0.172781	GULP1	GULP, engulfment adaptor PTB domain containing 1; NULL	Coding
TC02004201.hg.1	6.8	6.19	1.53	0.004576	0.180083		accn=AK124213 class=mRNAlike lncRNA name=Human lncRNA ref=JounralRNA transcriptId=1234 cpcScore=-1.1043800 cnci=-0.3716969	NonCoding
TC02004836.hg.1	8.49	7.88	1.53	0.001516	0.11208		accn=BC065843 class=mRNAlike lncRNA name=Human lncRNA ref=JounralRNA transcriptId=1594 cpcScore=-0.9618850 cnci=-0.2826903	NonCoding
TC03001046.hg.1	10.09	9.47	1.53	0.004556	0.179821	CLDN16	claudin 16; NULL	Coding
TC03002434.hg.1	8.84	8.22	1.53	0.028314	0.371915		accn=NULL class=lincRNA name=Human lincRNA ref=Scripture Reconstruction LincRNAs By Luo transcriptId=linc_luo_1251 cpcScore=-1.3044900 cnci=-0.3721694|linc-COL8A1-3 chr3:+:98699901-98701940	NonCoding
TC04000841.hg.1	5.92	5.31	1.53	0.034129	0.401993		ncrna:snRNA chromosome:GRCh37:4:169806506:169806612:1 gene:ENSG00000201176 gene_biotype:snRNA transcript_biotype:snRNA	Coding
TC05000106.hg.1	6.95	6.34	1.53	0.009476	0.240915	OTTHUMG00000162067	NULL	Coding
TC06001409.hg.1	9.92	9.31	1.53	0.013511	0.275731		uc021yqo.1	Coding
TC06001522.hg.1	6.59	5.98	1.53	0.041237	0.426468	PSORS1C3	psoriasis susceptibility 1 candidate 3 (non-protein coding); NULL	Coding
TC06002631.hg.1	4.93	4.32	1.53	0.016224	0.295065		accn=Z83936 class=mRNAlike lncRNA name=Human lncRNA ref=JounralRNA transcriptId=3352 cpcScore=-1.0581900 cnci=-0.1343953	NonCoding
TC06003722.hg.1	7.22	6.61	1.53	0.000356	0.065141		linc-IMPG1-2 chr6:-:78060411-78078829	NonCoding
TC07000307.hg.1	8.92	8.3	1.53	0.000866	0.08837	UPP1	uridine phosphorylase 1; NULL	Coding
TC08001132.hg.1	6.03	5.42	1.53	0.011915	0.262266	OTTHUMG00000163998	NULL	Coding
TC08002487.hg.1	8.08	7.46	1.53	0.030936	0.387297		accn=NULL class=lncRNA name= ref=UCSCGeneNoncode transcriptId=uc003yol.2 cpcScore=-1.0817600 cnci=-0.3560118	NonCoding
TC10000256.hg.1	7.77	7.15	1.53	0.000938	0.091304	HSD17B7P2	hydroxysteroid (17-beta) dehydrogenase 7 pseudogene 2; NULL	Coding
TC12002392.hg.1	9.81	9.19	1.53	0.041944	0.428799		accn=CR597503 class=mRNAlike lncRNA name=NULL ref=H-invitational v7.5 transcriptId=HIT000276698 cpcScore=-1.1912900 cnci=-0.3498455	NonCoding
TC14001917.hg.1	8.03	7.42	1.53	0.019617	0.320024		accn=NR_038970 class=lncRNA name= ref=RefGeneNoncode transcriptId=NR_038970 cpcScore=-0.2880180 cnci=-0.2872872|accn=NR_038971 class=lncRNA name= ref=RefGeneNoncode transcriptId=NR_038971 cpcScore=-1.1618100 cnci=-0.3086971|accn=NULL class=lncRNA name= ref=UCSCGeneNoncode transcriptId=uc001vzu.1 cpcScore=-0.2659460 cnci=-0.3364434|accn=BX537733 class=mRNAlike lncRNA name=Human lncRNA ref=JounralR…	NonCoding
TC16001816.hg.1	6.87	6.26	1.53	0.0464	0.445573		accn=AJ001827 class=mRNAlike lncRNA name=Human lncRNA ref=JounralRNA transcriptId=1556 cpcScore=-1.0675800 cnci=-0.1908727	NonCoding
TC17000877.hg.1	5.69	5.07	1.53	0.015697	0.292619	SNORD1A	small nucleolar RNA, C/D box 1A	Coding
TC21000331.hg.1	6.64	6.03	1.53	0.002163	0.130285	OTTHUMG00000078325	NULL	Coding
TC22000771.hg.1	4.97	4.35	1.53	0.022402	0.338808		DQ594725,uc003asn.2	Coding
TC6_mann_hap4000131.hg.1	6.69	6.07	1.53	0.041146	0.426215	PSORS1C3	psoriasis susceptibility 1 candidate 3 (non-protein coding); NULL	Coding
TC01000408.hg.1	10.65	10.04	1.52	0.009163	0.236827	SERINC2	serine incorporator 2; NULL	Coding
TC02002726.hg.1	9.78	9.17	1.52	0.003446	0.158472	IDH1	isocitrate dehydrogenase 1 (NADP+), soluble; NULL	Coding
TC02004261.hg.1	8.95	8.34	1.52	0.000759	0.083969		accn=NULL class=lncRNA name= ref=EnsemblNoncode transcriptId=ENST00000542553 cpcScore=0.3054500 cnci=-0.2201694|accn=AK023856 class=mRNAlike lncRNA name=Human lncRNA ref=JounralRNA transcriptId=1280 cpcScore=1.0016400 cnci=-0.2330605|accn=NULL class=lncRNA name= ref=EnsemblNoncode transcriptId=ENST00000417691 cpcScore=-0.8253840 cnci=-0.1760850|linc-PUS10 chr2:-:61367899-61372076|linc-PUS10 chr2:…	NonCoding
TC05002300.hg.1	7.08	6.47	1.52	0.002167	0.130285		linc-PRDM9-4 chr5:+:21107539-21154785	NonCoding
TC06001310.hg.1	6.54	5.93	1.52	0.010955	0.255804	OTTHUMG00000014332	NULL	Coding
TC07000112.hg.1	10.55	9.95	1.52	0.006001	0.203522	AHR	aryl hydrocarbon receptor; NULL	Coding
TC07002713.hg.1	6.19	5.59	1.52	0.027157	0.367284		accn=NULL class=mRNAlike lncRNA name=vega lncRNA ref=GENCODE transcriptId=OTTHUMT00000327108 cpcScore=-1.1787600 cnci=-0.4547509	NonCoding
TC09000736.hg.1	10.04	9.43	1.52	1.3e-05	0.02338	ASS1	argininosuccinate synthase 1; NULL	Coding
TC09002827.hg.1	6.16	5.56	1.52	0.038356	0.418428		linc-OBP2B chr9:-:136125806-136126767	NonCoding
TC0Y000006.hg.1	7.16	6.56	1.52	8e-05	0.037358	CSF2RA	colony stimulating factor 2 receptor, alpha, low-affinity (granulocyte-macrophage)	Coding
TC10000665.hg.1	8.45	7.84	1.52	0.001721	0.1175	FFAR4	free fatty acid receptor 4; NULL	Coding
TC11002003.hg.1	5.6	5	1.52	0.026803	0.365064		AX747648,uc001onl.1	Coding
TC11002346.hg.1	9.15	8.54	1.52	0.00106	0.096403	MPZL2	myelin protein zero-like 2	Coding
TC11002850.hg.1	7.63	7.03	1.52	0.025408	0.359283		accn=AK125524 class=mRNAlike lncRNA name=Human lncRNA ref=JounralRNA transcriptId=3572 cpcScore=12.6542000 cnci=-0.1558765	NonCoding
TC11003310.hg.1	5.49	4.88	1.52	0.002758	0.144577		accn=AJ007018 class=mRNAlike lncRNA name=NULL ref=H-invitational v7.5 transcriptId=HIT000244130 cpcScore=2.5663100 cnci=-0.2322237	NonCoding
TC12000207.hg.1	8.45	7.85	1.52	0.000716	0.08324	MGST1	microsomal glutathione S-transferase 1	Coding
TC16001025.hg.1	10.78	10.17	1.52	0.003533	0.159199	LOC595101	smg-1 homolog, phosphatidylinositol 3-kinase-related kinase (C. elegans) pseudogene; serine/threonine-protein kinase SMG1-like	Coding
TC16001839.hg.1	10.1	9.5	1.52	0.003834	0.165534		accn=NULL class=lincRNA name=Human lincRNA ref=Scripture Reconstruction LincRNAs By Luo transcriptId=linc_luo_1570 cpcScore=-1.6206000 cnci=-0.4305666|linc-BOLA2 chr16:-:30275909-30282198|linc-BOLA2 chr16:-:30278913-30346695|linc-BOLA2 chr16:-:30291058-30293029|linc-BOLA2 chr16:-:30304718-30311727|linc-BOLA2 chr16:-:30305440-30306273|linc-BOLA2 chr16:-:30309496-30348051|linc-BOLA2 chr16:-:3030953…	NonCoding
TC17000103.hg.1	9.88	9.28	1.52	0.000525	0.072559	CD68	CD68 molecule; NULL	Coding
TC17001794.hg.1	9.33	8.72	1.52	0.002413	0.136583	ICAM2	intercellular adhesion molecule 2	Coding
TC17001885.hg.1	9.98	9.38	1.52	0.004519	0.179094	UNC13D	unc-13 homolog D (C. elegans)	Coding
TC01001584.hg.1	7.17	6.58	1.51	0.006971	0.216343	OTTHUMG00000046152	NULL	Coding
TC05002974.hg.1	8.24	7.64	1.51	0.005937	0.202649		accn=NR_037665 class=lncRNA name= ref=RefGeneNoncode transcriptId=NR_037665 cpcScore=-0.4405470 cnci=-0.3223399	NonCoding
TC06001402.hg.1	8.1	7.5	1.51	0.004045	0.170321		uc021yqc.1	Coding
TC06002190.hg.1	7.13	6.54	1.51	0.041574	0.427177	HYMAI	hydatidiform mole associated and imprinted (non-protein coding)	Coding
TC07000138.hg.1	6.69	6.1	1.51	0.009743	0.243839	OTTHUMG00000152563	NULL	Coding
TC07000434.hg.1	10.2	9.61	1.51	0.006598	0.211264		DQ596866,uc022afr.1	Coding
TC07001523.hg.1	10.2	9.61	1.51	0.006598	0.211264		DQ596866,uc022agb.1	Coding
TC07002355.hg.1	5.21	4.61	1.51	0.008839	0.232661		linc-ZNF735-3 chr7:+:63539166-63545179|linc-ZNF735-3 chr7:+:63539607-63545689|linc-ZNF735-3 chr7:+:63539998-63546016	NonCoding
TC08002231.hg.1	9.45	8.86	1.51	0.031848	0.390662		accn=NULL class=lncRNA name= ref=UCSCGeneNoncode transcriptId=uc003wvp.1 cpcScore=-0.9113610 cnci=-0.1652627	NonCoding
TC12001369.hg.1	10.6	10.01	1.51	0.02304	0.343612		ncrna:snRNA chromosome:GRCh37:12:31955892:31956024:-1 gene:ENSG00000252421 gene_biotype:snRNA transcript_biotype:snRNA	Coding
TC12002109.hg.1	6.21	5.61	1.51	0.000156	0.048172	LINC00944	long intergenic non-protein coding RNA 944	Coding
TC13001301.hg.1	5.7	5.11	1.51	0.037034	0.412336		accn=NULL class=mRNAlike lncRNA name=vega lncRNA ref=GENCODE transcriptId=OTTHUMT00000045818 cpcScore=-1.4077200 cnci=-0.4307549	NonCoding
TC13001376.hg.1	6.96	6.37	1.51	0.003447	0.158472		linc-USP12-3 chr13:-:27752301-27760746	NonCoding
TC15001330.hg.1	7.76	7.17	1.51	0.009548	0.241751	MYEF2	myelin expression factor 2	Coding
TC16000944.hg.1	12.22	11.63	1.51	0.012196	0.264477		DQ592203,uc021teq.1	Coding
TC16000947.hg.1	10.26	9.66	1.51	0.012743	0.268136		uc021tes.1	Coding
TC16001001.hg.1	12.22	11.63	1.51	0.012196	0.264477		DQ592203,uc021tfz.1	Coding
TC16002103.hg.1	11.12	10.52	1.51	0.003842	0.165582	LOC440354	smg-1 homolog, phosphatidylinositol 3-kinase-related kinase (C. elegans) pseudogene	Coding
TC16001811.hg.1	9.48	8.88	1.51	0.002863	0.147003		accn=NULL class=lncRNA name= ref=UCSCGeneNoncode transcriptId=uc002dkp.2 cpcScore=3.1284100 cnci=-0.1326563|accn=NULL class=lncRNA name= ref=UCSCGeneNoncode transcriptId=uc010vbu.1 cpcScore=3.1798800 cnci=-0.1124466	NonCoding
TC17000221.hg.1	7.04	6.44	1.51	0.001822	0.120364	FBXW10	F-box and WD repeat domain containing 10; F-box/WD repeat-containing protein 10-like; NULL	Coding
TC17000672.hg.1	9	8.4	1.51	0.004215	0.172792	ABCC3	ATP-binding cassette, sub-family C (CFTR/MRP), member 3; NULL	Coding
TC17001969.hg.1	10.4	9.81	1.51	0.00123	0.103947	STRA13	stimulated by retinoic acid 13; NULL	Coding
TC6_ssto_hap7000168.hg.1	7.41	6.81	1.51	3e-06	0.017338	PSMB8	proteasome (prosome, macropain) subunit, beta type, 8; NULL	Coding
TC01000745.hg.1	8.94	9.53	-1.51	0.000163	0.048213	GADD45A	growth arrest and DNA-damage-inducible, alpha; NULL	Coding
TC01001754.hg.1	6.52	7.12	-1.51	0.003812	0.165048	SERTAD4	SERTA domain containing 4; NULL	Coding
TC02002614.hg.1	5.97	6.56	-1.51	0.006611	0.211363	SLC40A1	solute carrier family 40 (iron-regulated transporter), member 1; NULL	Coding
TC03000744.hg.1	7.16	7.75	-1.51	0.000796	0.085298	MRAS	muscle RAS oncogene homolog; NULL	Coding
TC05001610.hg.1	7.55	8.15	-1.51	0.001563	0.11286	ELL2	elongation factor, RNA polymerase II, 2; NULL	Coding
TC06000628.hg.1	6.19	6.78	-1.51	0.000986	0.093263	SLC25A27	solute carrier family 25, member 27	Coding
TC06000777.hg.1	9.05	9.65	-1.51	0.001349	0.107686	MRAP2	melanocortin 2 receptor accessory protein 2; NULL	Coding
TC06001271.hg.1	9.86	10.45	-1.51	0.02869	0.373862	ELOVL2	ELOVL fatty acid elongase 2; NULL	Coding
TC07000283.hg.1	7.5	8.1	-1.51	0.000986	0.093263	ADCY1	adenylate cyclase 1 (brain); NULL	Coding
TC0X000381.hg.1	7.27	7.86	-1.51	0.016553	0.297509	FOXO4	forkhead box O4; NULL	Coding
TC0X001257.hg.1	7.9	8.5	-1.51	0.035424	0.406843	MORC4	MORC family CW-type zinc finger 4; NULL	Coding
TC0X002006.hg.1	9.05	9.65	-1.51	0.027703	0.369781		accn=AY429563 class=mRNAlike lncRNA name=NULL ref=H-invitational v7.5 transcriptId=HIT000254651 cpcScore=4.4018500 cnci=-0.1959634	NonCoding
TC12000932.hg.1	7.14	7.73	-1.51	1.4e-05	0.02338	HSPB8	heat shock 22kDa protein 8	Coding
TC14000585.hg.1	5.92	6.51	-1.51	0.002551	0.140271	PPP4R4	protein phosphatase 4, regulatory subunit 4	Coding
TC18000506.hg.1	6.1	6.7	-1.51	0.000823	0.086706	ACAA2	acetyl-CoA acyltransferase 2; NULL	Coding
TC19001034.hg.1	8.36	8.95	-1.51	0.020758	0.327963	DIRAS1	DIRAS family, GTP-binding RAS-like 1	Coding
TC19001177.hg.1	9.97	10.56	-1.51	0.000272	0.05951	SPC24	SPC24, NDC80 kinetochore complex component; SPC24, NDC80 kinetochore complex component, homolog (S. cerevisiae)	Coding
TC02002253.hg.1	7.55	8.15	-1.52	0.034943	0.404876	C2orf76	chromosome 2 open reading frame 76; NULL	Coding
TC03001077.hg.1	7.85	8.45	-1.52	0.044217	0.436019	FAM43A	family with sequence similarity 43, member A; NULL	Coding
TC07001520.hg.1	7.22	7.82	-1.52	0.004086	0.170526		DQ571357,uc010lcl.3	Coding
TC08001783.hg.1	7.2	7.8	-1.52	0.010564	0.252343		accn=NULL class=lncRNA name= ref=EnsemblNoncode transcriptId=ENST00000529252 cpcScore=2.0168200 cnci=-0.0847065|accn=NULL class=lncRNA name= ref=EnsemblNoncode transcriptId=ENST00000533615 cpcScore=1.5547400 cnci=-0.2145433|linc-CLDN23-4 chr8:+:7812534-7866277|linc-CLDN23-4 chr8:+:7812795-7818858|linc-CLDN23-4 chr8:+:7841830-7843061	NonCoding
TC0X000278.hg.1	6.65	7.25	-1.52	0.019486	0.318836	CLCN5	chloride channel, voltage-sensitive 5; NULL	Coding
TC0X001103.hg.1	8.47	9.07	-1.52	0.000899	0.089795	OPHN1	oligophrenin 1; NULL	Coding
TC15001867.hg.1	2.78	3.39	-1.52	0.044195	0.436019		DQ571973,uc002brg.2	Coding
TC15002554.hg.1	6.56	7.16	-1.52	0.034441	0.403043		linc-ALDH1A2-1 chr15:-:58572414-58576475	NonCoding
TC18000574.hg.1	8.66	9.27	-1.52	0.000523	0.072559	CYB5A	cytochrome b5 type A (microsomal); NULL	Coding
TC02000756.hg.1	8.12	8.74	-1.53	0.025129	0.357313	PTPN4	protein tyrosine phosphatase, non-receptor type 4 (megakaryocyte); NULL	Coding
TC02001324.hg.1	6.52	7.13	-1.53	0.001623	0.11496	OTTHUMG00000154505	NULL	Coding
TC02004387.hg.1	9.41	10.03	-1.53	0.018748	0.313678		accn=NR_026846 class=lncRNA name= ref=RefGeneNoncode transcriptId=NR_026846 cpcScore=5.8362100 cnci=-0.2103544|accn=NULL class=lincRNA name=Human lincRNA ref=Scripture Reconstruction LincRNAs By Luo transcriptId=linc_luo_2046 cpcScore=-1.3504300 cnci=-0.0835882	NonCoding
TC03000822.hg.1	5.93	6.54	-1.53	0.032949	0.395205	MED12L	mediator complex subunit 12-like; NULL	Coding
TC04001946.hg.1	9.03	9.64	-1.53	0.037263	0.413292		accn=NULL class=lncRNA name= ref=UCSCGeneNoncode transcriptId=uc003gsd.2 cpcScore=-1.2533400 cnci=-0.3467799|accn=AF086058 class=mRNAlike lncRNA name=NULL ref=H-invitational v7.5 transcriptId=HIT000066937 cpcScore=-1.2006500 cnci=-1.0000000	NonCoding
TC08000983.hg.1	7.38	8	-1.53	0.040711	0.424617	LOC101060662	uncharacterized LOC101060662	Coding
TC0X000593.hg.1	9.75	10.36	-1.53	0.039753	0.421377	ZBTB33	zinc finger and BTB domain containing 33	Coding
TC0X000652.hg.1	6.25	6.86	-1.53	0.004098	0.17064	DDX26B	DEAD/H (Asp-Glu-Ala-Asp/His) box polypeptide 26B; NULL	Coding
TC0X001318.hg.1	7.52	8.13	-1.53	0.000395	0.066448	NKAP	NFKB activating protein; NULL	Coding
TC0X001828.hg.1	8.16	8.78	-1.53	0.007181	0.219363		accn=NULL class=lncRNA name= ref=UCSCGeneNoncode transcriptId=uc004eon.1 cpcScore=5.9213900 cnci=-0.2098643	NonCoding
TC16001529.hg.1	10.29	10.9	-1.53	0.000743	0.08324		accn=NULL class=lncRNA name= ref=UCSCGeneNoncode transcriptId=uc002edz.1 cpcScore=-1.0300500 cnci=-0.2680389	NonCoding
TC19001315.hg.1	2.99	3.6	-1.53	0.0331	0.396398		DQ589342,uc002nno.1	Coding
TC01002717.hg.1	6.12	6.74	-1.54	0.023585	0.347885	CYP2J2	cytochrome P450, family 2, subfamily J, polypeptide 2; NULL	Coding
TC05000353.hg.1	8.31	8.94	-1.54	0.000204	0.05338		cdna:pseudogene chromosome:GRCh37:5:72804510:72805079:1 gene:ENSG00000255883 gene_biotype:pseudogene transcript_biotype:processed_pseudogene	Coding
TC06000087.hg.1	9.08	9.7	-1.54	1.7e-05	0.02338	EDN1	endothelin 1; NULL	Coding
TC0X000727.hg.1	8.44	9.07	-1.54	0.017921	0.30789	HMGB3	high mobility group box 3; NULL	Coding
TC14000482.hg.1	7.34	7.97	-1.54	0.01129	0.258142	VASH1	vasohibin 1	Coding
TC02000674.hg.1	7.79	8.43	-1.55	0.014938	0.286844	LOC440894	uncharacterized LOC440894; NULL	Coding
TC02000701.hg.1	6.29	6.92	-1.55	0.002605	0.141596	MERTK	c-mer proto-oncogene tyrosine kinase; NULL	Coding
TC02002544.hg.1	5.31	5.94	-1.55	0.003002	0.149974	CHN1	chimerin 1; NULL	Coding
TC02004500.hg.1	8.48	9.11	-1.55	0.014637	0.284922		accn=EF491794 class=mRNAlike lncRNA name=NULL ref=H-invitational v7.5 transcriptId=HIT000395521_05 cpcScore=0.7508280 cnci=-0.1937681	NonCoding
TC03000865.hg.1	6.69	7.32	-1.55	0.002482	0.138732	MLF1	myeloid leukemia factor 1; NULL	Coding
TC03001651.hg.1	7.37	8.01	-1.55	0.004041	0.170321	CCDC80	coiled-coil domain containing 80; NULL	Coding
TC05000682.hg.1	9.19	9.82	-1.55	0.000655	0.080741	TGFBI	transforming growth factor, beta-induced, 68kDa; uncharacterized LOC100653157; uncharacterized LOC100652886; NULL	Coding
TC06002060.hg.1	4.63	5.27	-1.55	0.010243	0.249158	FAM184A	family with sequence similarity 184, member A; NULL	Coding
TC06002960.hg.1	4.21	4.85	-1.55	0.004924	0.185921		accn=NR_037157 class=lncRNA name= ref=RefGeneNoncode transcriptId=NR_037157 cpcScore=2.8858800 cnci=-0.3207212	NonCoding
TC07003320.hg.1	6.16	6.79	-1.55	0.000228	0.054811	GLCCI1	glucocorticoid induced transcript 1; NULL	Coding
TC08000053.hg.1	6.95	7.58	-1.55	0.000455	0.069076	FAM66E	family with sequence similarity 66, member E	Coding
TC08001212.hg.1	6.46	7.1	-1.55	0.006549	0.210803	OPRK1	opioid receptor, kappa 1; NULL	Coding
TC0X000809.hg.1	8.76	9.4	-1.55	0.009384	0.239665	PRKX	protein kinase, X-linked; NULL	Coding
TC0X000969.hg.1	9.7	10.33	-1.55	0.009827	0.244772	CASK	calcium/calmodulin-dependent serine protein kinase (MAGUK family); NULL	Coding
TC0X001400.hg.1	11.23	11.87	-1.55	0.011218	0.257829	FAM127B	family with sequence similarity 127, member B; NULL	Coding
TC0X001881.hg.1	6.22	6.86	-1.55	0.002538	0.140072		linc-ZNF449-2 chrX:+:134169665-134174761	NonCoding
TC15001700.hg.1	9.1	9.73	-1.55	0.039489	0.421169	CIB2	calcium and integrin binding family member 2; NULL	Coding
TC15002667.hg.1	6.1	6.73	-1.55	0.000301	0.061285		accn=BC008350 class=mRNAlike lncRNA name=Human lncRNA ref=JounralRNA transcriptId=464 cpcScore=5.2019200 cnci=-0.1678038	NonCoding
TC19001744.hg.1	8.59	9.22	-1.55	0.020522	0.32612	KCNC3	potassium voltage-gated channel, Shaw-related subfamily, member 3; NULL	Coding
TC01003809.hg.1	7.22	7.86	-1.56	0.000788	0.085215	BATF3	basic leucine zipper transcription factor, ATF-like 3; NULL	Coding
TC02002200.hg.1	8.43	9.08	-1.56	0.023137	0.344382	LOC151009	uncharacterized LOC151009; NULL	Coding
TC02003499.hg.1	7.55	8.19	-1.56	0.003261	0.155755		accn=NULL class=lincRNA name=Human lincRNA ref=Scripture Reconstruction LincRNAs By Luo transcriptId=linc_luo_1272 cpcScore=-1.2733600 cnci=-0.1180957	NonCoding
TC07002298.hg.1	5.08	5.73	-1.56	0.007008	0.216796		linc-C7orf65-7 chr7:+:46341717-46383219	NonCoding
TC08001973.hg.1	6.15	6.79	-1.56	0.009983	0.246433		accn=NR_033652 class=lncRNA name= ref=RefGeneNoncode transcriptId=NR_033652 cpcScore=-0.8071330 cnci=-0.3030733|accn=BX647470 class=mRNAlike lncRNA name=Human lncRNA ref=JounralRNA transcriptId=5347 cpcScore=-0.7725010 cnci=-0.3169784	NonCoding
TC08002197.hg.1	7.28	7.92	-1.56	0.001448	0.110721		accn=NR_027000 class=lncRNA name= ref=RefGeneNoncode transcriptId=NR_027000 cpcScore=1.3557400 cnci=-0.2269590|accn=NULL class=lncRNA name= ref=UCSCGeneNoncode transcriptId=uc011kwn.1 cpcScore=1.3550400 cnci=-0.2245321|accn=NULL class=lncRNA name= ref=UCSCGeneNoncode transcriptId=uc010lrk.1 cpcScore=0.6775670 cnci=-0.1888810	NonCoding
TC09002903.hg.1	8.89	9.53	-1.56	0.000158	0.048213	TMEFF1	transmembrane protein with EGF-like and two follistatin-like domains 1; NULL	Coding
TC09001366.hg.1	6.55	7.19	-1.56	0.008943	0.233962	PTCH1	patched 1; NULL	Coding
TC0X000481.hg.1	7.4	8.04	-1.56	0.003015	0.14998	ARMCX3	armadillo repeat containing, X-linked 3; NULL	Coding
TC0X000907.hg.1	6.2	6.84	-1.56	0.001716	0.1175	MAP7D2	MAP7 domain containing 2; NULL	Coding
TC10002421.hg.1	5.69	6.34	-1.56	0.00554	0.19722		accn=CR749391 class=mRNAlike lncRNA name=Human lncRNA ref=JounralRNA transcriptId=2395 cpcScore=-1.1104500 cnci=-0.2749518|accn=NULL class=lincRNA name=Human lincRNA ref=Scripture Reconstruction LincRNAs By Luo transcriptId=linc_luo_1646 cpcScore=-1.6476000 cnci=-0.3452546|accn=NULL class=lncRNA name= ref=EnsemblNoncode transcriptId=ENST00000430998 cpcScore=-1.0362600 cnci=-0.2099835|linc-KLF6-3 …	NonCoding
TC15000890.hg.1	3.01	3.65	-1.56	0.028016	0.371069		DQ582977,uc021sva.1	Coding
TC17000392.hg.1	9.15	9.79	-1.56	0.008515	0.230418		ensembl:sense_overlapping chromosome:GRCh37:17:33332275:33333756:1 gene:ENSG00000224113 gene_biotype:sense_overlapping transcript_biotype:sense_overlapping	Coding
TC19001426.hg.1	3.85	4.49	-1.56	0.006939	0.215829		DQ577683,uc002nws.1	Coding
TC01005171.hg.1	5.96	6.61	-1.57	0.041234	0.426468		accn=NR_002145 class=lncRNA name= ref=RefGeneNoncode transcriptId=NR_002145 cpcScore=5.1795400 cnci=-0.0771647	NonCoding
TC09000978.hg.1	7.89	8.54	-1.57	0.001005	0.093996		DQ574229,uc003zqa.1	Coding
TC10000798.hg.1	8.85	9.5	-1.57	0.024169	0.350682	MXI1	MAX interactor 1, dimerization protein; MAX interactor 1; NULL	Coding
TC12001477.hg.1	7.49	8.14	-1.57	0.000878	0.088843	C1QL4	complement component 1, q subcomponent-like 4	Coding
TC14000287.hg.1	6.74	7.39	-1.57	0.025282	0.358314	ATL1	atlastin GTPase 1; NULL	Coding
TC17000159.hg.1	6.82	7.47	-1.57	0.018716	0.313384	ARHGAP44	Rho GTPase activating protein 44; NULL	Coding
TC02002541.hg.1	6.28	6.94	-1.58	0.003967	0.169017	WIPF1	WAS/WASL interacting protein family, member 1; NULL	Coding
TC02004812.hg.1	6.74	7.4	-1.58	0.015963	0.293074		linc-TNP1-3 chr2:-:217927046-217931700|linc-TNP1-3 chr2:-:217929530-217931700	NonCoding
TC04000893.hg.1	6.83	7.49	-1.58	0.028545	0.373127	STOX2	storkhead box 2; NULL	Coding
TC08002503.hg.1	5.12	5.78	-1.58	0.000893	0.089503		accn=AK125888 class=mRNAlike lncRNA name=Human lncRNA ref=JounralRNA transcriptId=4069 cpcScore=-0.9005200 cnci=-0.2820388|accn=NULL class=lncRNA name= ref=UCSCGeneNoncode transcriptId=uc003yqp.1 cpcScore=-1.1577000 cnci=-0.2928543	NonCoding
TC0X001090.hg.1	9.5	10.16	-1.58	0.019949	0.32208	SPIN4	spindlin family, member 4; NULL	Coding
TC0X001813.hg.1	7.09	7.76	-1.58	0.032358	0.393007		accn=NULL class=lncRNA name= ref=UCSCGeneNoncode transcriptId=uc004eln.1 cpcScore=-1.2887200 cnci=-0.3069389	NonCoding
TC0X002161.hg.1	8.87	9.54	-1.58	0.001632	0.115123		accn=BC113041 class=mRNAlike lncRNA name=NULL ref=H-invitational v7.5 transcriptId=HIT000386744 cpcScore=1.4071300 cnci=-0.4833121	NonCoding
TC11000375.hg.1	7.01	7.67	-1.58	0.006891	0.214816	TSPAN18	tetraspanin 18; NULL	Coding
TC15000437.hg.1	7.14	7.8	-1.58	0.011493	0.258882	CGNL1	cingulin-like 1; NULL	Coding
TC17000374.hg.1	7.09	7.75	-1.58	0.000629	0.07949	RHBDL3	rhomboid, veinlet-like 3 (Drosophila)	Coding
TC18000477.hg.1	6.3	6.96	-1.58	0.008722	0.232086	PSTPIP2	proline-serine-threonine phosphatase interacting protein 2; NULL	Coding
TC02001713.hg.1	6.51	7.18	-1.59	0.002028	0.127383	GALNT14	UDP-N-acetyl-alpha-D-galactosamine:polypeptide N-acetylgalactosaminyltransferase 14 (GalNAc-T14); NULL	Coding
TC06000009.hg.1	6.86	7.53	-1.59	0.001171	0.102175	FOXQ1	forkhead box Q1; NULL	Coding
TC08001334.hg.1	7.06	7.73	-1.59	0.01381	0.27869	JPH1	junctophilin 1; NULL	Coding
TC09001627.hg.1	5.65	6.32	-1.59	0.004262	0.173987		DQ575742,uc004buf.1	Coding
TC0X001736.hg.1	7.43	8.09	-1.59	0.014805	0.285651		linc-ZC3H12B-3 chrX:+:64254713-64272117	NonCoding
TC11001691.hg.1	4.14	4.81	-1.59	0.014061	0.28078		DQ593189,uc021qic.1	Coding
TC13000585.hg.1	10.44	11.11	-1.59	0.039496	0.421169	LHFP	lipoma HMGIC fusion partner; NULL	Coding
TC15001825.hg.1	10.68	11.35	-1.59	0.000401	0.066896	MFGE8	milk fat globule-EGF factor 8 protein; NULL	Coding
TC20000875.hg.1	6.36	7.03	-1.59	0.001013	0.094328	WFDC12	WAP four-disulfide core domain 12; NULL	Coding
TC02001867.hg.1	6.74	7.41	-1.6	0.003054	0.150713	EFEMP1	EGF containing fibulin-like extracellular matrix protein 1; NULL	Coding
TC02002062.hg.1	8.99	9.67	-1.6	0.006265	0.207798	LOC285074	anaphase promoting complex subunit 1 pseudogene	Coding
TC03002993.hg.1	6.71	7.39	-1.6	0.007211	0.21959		linc-CGGBP1-2 chr3:-:90263033-90264881	NonCoding
TC06001346.hg.1	6.26	6.94	-1.6	0.003823	0.165399	HIST1H1T	histone cluster 1, H1t; NULL	Coding
TC06001962.hg.1	7.45	8.13	-1.6	0.013286	0.273285	FAXC	failed axon connections homolog (Drosophila); NULL	Coding
TC0X001938.hg.1	10.25	10.92	-1.6	0.003188	0.15366		accn=AL365368 class=mRNAlike lncRNA name=NULL ref=H-invitational v7.5 transcriptId=HIT000250522 cpcScore=2.0814100 cnci=-0.1930856	NonCoding
TC10000593.hg.1	6.57	7.25	-1.6	0.010963	0.255804	CDHR1	cadherin-related family member 1; NULL	Coding
TC11001217.hg.1	7.33	8.01	-1.6	0.02196	0.335498	GLB1L2	galactosidase, beta 1-like 2	Coding
TC15002402.hg.1	6.52	7.2	-1.6	0.007413	0.220149		accn=CR593703 class=mRNAlike lncRNA name=Human lncRNA ref=JounralRNA transcriptId=554 cpcScore=-1.0650800 cnci=-0.3511374	NonCoding
TC15002646.hg.1	8.88	9.56	-1.6	0.002463	0.138146		accn=Y18461 class=mRNAlike lncRNA name=NULL ref=H-invitational v7.5 transcriptId=HIT000326084 cpcScore=1.1883000 cnci=-0.1773462	NonCoding
TC17001305.hg.1	8.07	8.75	-1.6	5.7e-05	0.034044	RAB34	RAB34, member RAS oncogene family; nine-amino acid residue-repeats; NULL	Coding
TC19001051.hg.1	8.26	8.94	-1.6	0.004475	0.178458	MATK	megakaryocyte-associated tyrosine kinase	Coding
TC01000729.hg.1	6.39	7.07	-1.61	0.003387	0.157327	DNAJC6	DnaJ (Hsp40) homolog, subfamily C, member 6; NULL	Coding
TC01002823.hg.1	7.78	8.46	-1.61	0.03831	0.418139	LPAR3	lysophosphatidic acid receptor 3; NULL	Coding
TC02002212.hg.1	5.13	5.81	-1.61	0.006596	0.211264	ZC3H8	zinc finger CCCH-type containing 8; NULL	Coding
TC06001057.hg.1	8.02	8.71	-1.61	0.002731	0.14412	STX11	syntaxin 11; NULL	Coding
TC07002297.hg.1	5.68	6.37	-1.61	0.011044	0.255909		linc-C7orf65-8 chr7:+:46300661-46334067	NonCoding
TC08000505.hg.1	7.74	8.43	-1.61	0.022214	0.337457	PKIA	protein kinase (cAMP-dependent, catalytic) inhibitor alpha; NULL	Coding
TC0X000038.hg.1	7.46	8.15	-1.61	0.000479	0.070232	CLCN4	chloride channel, voltage-sensitive 4; NULL	Coding
TC11001728.hg.1	7.9	8.59	-1.61	0.008141	0.225571	LRP4	low density lipoprotein receptor-related protein 4	Coding
TC16001066.hg.1	8.68	9.37	-1.61	0.015398	0.290648	SLC6A10P	solute carrier family 6 (neurotransmitter transporter, creatine), member 10, pseudogene	Coding
TC22000615.hg.1	6.26	6.95	-1.61	0.000166	0.048354	OTTHUMG00000150955	NULL	Coding
TC22001282.hg.1	5.87	6.56	-1.61	0.004769	0.183287		accn=BC015159 class=mRNAlike lncRNA name=Human lncRNA ref=JounralRNA transcriptId=391 cpcScore=-0.6471050 cnci=-0.2260470|linc-CRYBB1-3 chr22:-:27617309-27620688|linc-CRYBB1-3 chr22:-:27619257-27620618|linc-CRYBB1-3 chr22:-:27619258-27622760|linc-CRYBB1-3 chr22:-:27620192-27620706	NonCoding
TC02003490.hg.1	8.85	9.55	-1.62	0.006361	0.208739		accn=NULL class=lncRNA name= ref=EnsemblNoncode transcriptId=ENST00000419296 cpcScore=3.7115200 cnci=-0.1613148|accn=NULL class=lincRNA name=Human lincRNA ref=Scripture Reconstruction LincRNAs By Luo transcriptId=linc_luo_2027 cpcScore=-1.3013700 cnci=-0.2161671|accn=NULL class=lncRNA name= ref=EnsemblNoncode transcriptId=ENST00000336905 cpcScore=2.5477600 cnci=-0.1835452|linc-ACOXL-4 chr2:+:1107…	NonCoding
TC03003338.hg.1	5.5	6.2	-1.62	0.002721	0.143781	SATB1	SATB homeobox 1; NULL	Coding
TC04001150.hg.1	7.31	8.01	-1.62	0.007047	0.217307	BEND4	BEN domain containing 4; NULL	Coding
TC08000697.hg.1	8.38	9.07	-1.62	0.013813	0.27869	NOV	nephroblastoma overexpressed; NULL	Coding
TC0X001414.hg.1	8.72	9.41	-1.62	0.000836	0.087107	MAP7D3	MAP7 domain containing 3; NULL	Coding
TC12000793.hg.1	8.51	9.21	-1.62	0.019199	0.317528	DRAM1	DNA-damage regulated autophagy modulator 1	Coding
TC18000094.hg.1	8.84	9.53	-1.62	0.007757	0.221412	GATA6	GATA binding protein 6; NULL	Coding
TC19000023.hg.1	8.41	9.11	-1.62	0.006765	0.214244	ARID3A	AT rich interactive domain 3A (BRIGHT-like)	Coding
TC04001226.hg.1	9.59	10.3	-1.63	0.001447	0.110721	IGFBP7	insulin-like growth factor binding protein 7; NULL	Coding
TC06001348.hg.1	8.81	9.51	-1.63	0.002524	0.139916	HIST1H4D	histone cluster 1, H4d; histone cluster 2, H4b; histone cluster 4, H4; histone cluster 2, H4a; histone cluster 1, H4l; histone cluster 1, H4e; histone cluster 1, H4b; histone cluster 1, H4h; histone cluster 1, H4c; histone cluster 1, H4j; histone cluster 1, H4k; histone cluster 1, H4f; histone cluster 1, H4a; histone cluster 1, H4i; NULL	Coding
TC08001074.hg.1	7.28	7.98	-1.63	0.007606	0.22042	SDAD1P1	SDA1 domain containing 1 pseudogene 1	Coding
TC0X000528.hg.1	8.46	9.17	-1.63	0.014254	0.28205	MID2	midline 2; NULL	Coding
TC0X001207.hg.1	5.04	5.75	-1.63	0.001057	0.096403	PCDH19	protocadherin 19; NULL	Coding
TC11000310.hg.1	7.46	8.16	-1.63	0.008476	0.230223	PRRG4	proline rich Gla (G-carboxyglutamic acid) 4 (transmembrane)	Coding
TC14001069.hg.1	3.8	4.51	-1.63	0.026137	0.361617		havana:lincRNA chromosome:GRCh37:14:42057064:42074059:-1 gene:ENSG00000258636 gene_biotype:lincRNA transcript_biotype:lincRNA	Coding
TC16001604.hg.1	10.17	10.87	-1.63	0.012452	0.266117		accn=NR_036684 class=lncRNA name= ref=RefGeneNoncode transcriptId=NR_036684 cpcScore=8.6798800 cnci=-0.2012002	NonCoding
TC19001938.hg.1	10.08	10.78	-1.63	0.04296	0.43263		accn=AY615271 class=mRNAlike lncRNA name=NULL ref=H-invitational v7.5 transcriptId=HIT000255747 cpcScore=0.2577560 cnci=-0.1670394	NonCoding
TC01000801.hg.1	7.27	7.98	-1.64	0.005951	0.202763	OTTHUMG00000037783	NULL	Coding
TC01002637.hg.1	7.29	8	-1.64	0.034925	0.404876	SPATA6	spermatogenesis associated 6; NULL	Coding
TC01004621.hg.1	5.53	6.24	-1.64	0.045379	0.441485		accn=NULL class=lncRNA name= ref=UCSCGeneNoncode transcriptId=uc001ebn.1 cpcScore=0.2273310 cnci=-0.3693695	NonCoding
TC01006081.hg.1	7.86	8.57	-1.64	0.016449	0.296833		accn=NULL class=lncRNA name= ref=UCSCGeneNoncode transcriptId=uc001hhx.3 cpcScore=0.5368520 cnci=-0.2787660	NonCoding
TC02000199.hg.1	8.16	8.88	-1.64	0.000769	0.084353	LBH	limb bud and heart development; NULL	Coding
TC02002244.hg.1	8.9	9.62	-1.64	0.005169	0.190643	CCDC93	coiled-coil domain containing 93; NULL	Coding
TC02004364.hg.1	4.8	5.52	-1.64	0.002243	0.132616		linc-LRRTM1-3 chr2:-:80926512-81097315	NonCoding
TC04001025.hg.1	6.58	7.3	-1.64	0.003103	0.15205		[retired] cdna:known chromosome:GRCh37:4:9181486:9383121:-1 gene:ENSG00000226350	Coding
TC09000015.hg.1	7.77	8.48	-1.64	0.017407	0.30397	VLDLR	very low density lipoprotein receptor; NULL	Coding
TC11001002.hg.1	7.08	7.8	-1.64	0.005945	0.202649	DIXDC1	DIX domain containing 1	Coding
TC11001386.hg.1	5.36	6.08	-1.64	0.000904	0.090015	STK33	serine/threonine kinase 33; NULL	Coding
TC17002743.hg.1	6.59	7.3	-1.64	0.007621	0.22042		accn=BC033590 class=mRNAlike lncRNA name=Human lncRNA ref=JounralRNA transcriptId=3253 cpcScore=4.0297200 cnci=-0.1205704	NonCoding
TC02004497.hg.1	8.61	9.33	-1.65	0.018429	0.311874		accn=NULL class=lncRNA name= ref=UCSCGeneNoncode transcriptId=uc002tfs.3 cpcScore=3.5612600 cnci=-0.1913834|accn=NULL class=lncRNA name= ref=EnsemblNoncode transcriptId=ENST00000436665 cpcScore=3.4346100 cnci=-0.2391543|accn=NULL class=lncRNA name= ref=EnsemblNoncode transcriptId=ENST00000448359 cpcScore=2.9187700 cnci=-0.2069919|linc-NPHP1-3 chr2:-:111132686-111141521|linc-NPHP1-3 chr2:-:1111326…	NonCoding
TC03001590.hg.1	6.66	7.39	-1.65	0.011949	0.262266	PROS1	protein S (alpha); NULL	Coding
TC08002580.hg.1	6.68	7.41	-1.65	0.004348	0.175832	CA13	carbonic anhydrase XIII; uncharacterized LOC100507258; NULL	Coding
TC0X002160.hg.1	4.48	5.2	-1.65	0.00296	0.149192		accn=NR_036431 class=lncRNA name= ref=RefGeneNoncode transcriptId=NR_036431 cpcScore=4.9575000 cnci=-0.3484917	NonCoding
TC12001663.hg.1	6.12	6.84	-1.65	0.039675	0.421356	DPY19L2	dpy-19-like 2 (C. elegans)	Coding
TC13000124.hg.1	7.71	8.43	-1.65	0.002831	0.146257	CCNA1	cyclin A1; NULL	Coding
TC16001854.hg.1	9.15	9.88	-1.65	0.036941	0.412328		accn=NR_003083 class=lncRNA name= ref=RefGeneNoncode transcriptId=NR_003083 cpcScore=7.1593700 cnci=-0.0750099	NonCoding
TC17000794.hg.1	7.42	8.14	-1.65	0.031563	0.389262	PITPNC1	phosphatidylinositol transfer protein, cytoplasmic 1	Coding
TC17001580.hg.1	8.73	9.46	-1.65	0.006737	0.213979	FAM171A2	family with sequence similarity 171, member A2; NULL	Coding
TC03000585.hg.1	7.46	8.19	-1.66	0.001469	0.110947	ZDHHC23	zinc finger, DHHC-type containing 23; NULL	Coding
TC04000279.hg.1	6.69	7.42	-1.66	0.000453	0.069063	SLC10A4	solute carrier family 10 (sodium/bile acid cotransporter family), member 4; NULL	Coding
TC04000907.hg.1	7.07	7.8	-1.66	0.031662	0.389755	OTTHUMG00000160454	NULL	Coding
TC05001487.hg.1	4.83	5.56	-1.66	0.002251	0.132738	GCNT4	glucosaminyl (N-acetyl) transferase 4, core 2; NULL	Coding
TC05002660.hg.1	8.07	8.81	-1.66	0.040195	0.423316		accn=NR_001281 class=lncRNA name= ref=RefGeneNoncode transcriptId=NR_001281 cpcScore=8.8964700 cnci=-0.1900570	NonCoding
TC09001406.hg.1	6.6	7.33	-1.66	0.006975	0.216343	GABBR2	gamma-aminobutyric acid (GABA) B receptor, 2; NULL	Coding
TC09002563.hg.1	5.25	5.98	-1.66	0.005152	0.190304		linc-FAM75A7-31 chr9:-:68773915-68778906	NonCoding
TC0X000088.hg.1	6.01	6.74	-1.66	0.034138	0.401993	CDKL5	cyclin-dependent kinase-like 5; NULL	Coding
TC0X001627.hg.1	8.11	8.85	-1.66	0.041378	0.426683		accn=BC038512 class=mRNAlike lncRNA name=Human lncRNA ref=JounralRNA transcriptId=25 cpcScore=-1.1574800 cnci=-0.3624066	NonCoding
TC12000159.hg.1	6.53	7.26	-1.66	0.001721	0.1175	GABARAPL1	GABA(A) receptor-associated protein like 1	Coding
TC12002418.hg.1	7.23	7.96	-1.66	0.00481	0.183809		accn=NULL class=lincRNA name=Human lincRNA ref=Scripture Reconstruction LincRNAs By Luo transcriptId=linc_luo_1371 cpcScore=-1.3128200 cnci=-0.2814902	NonCoding
TC14001000.hg.1	7.45	8.18	-1.66	0.000116	0.04323	PRKD1	protein kinase D1; NULL	Coding
TC16000524.hg.1	10.11	10.84	-1.66	0.01661	0.297761	CES2	carboxylesterase 2; NULL	Coding
TC17001560.hg.1	7.74	8.47	-1.66	0.002317	0.134411	ETV4	ets variant 4	Coding
TC01000526.hg.1	7.6	8.34	-1.67	0.004898	0.185557	RIMKLA	ribosomal modification protein rimK-like family member A; NULL	Coding
TC04000744.hg.1	6.96	7.7	-1.67	0.01646	0.296959	DCLK2	doublecortin-like kinase 2; NULL	Coding
TC07000298.hg.1	5.67	6.41	-1.67	0.048852	0.453509	OTTHUMG00000155424	NULL	Coding
TC07002531.hg.1	5.11	5.85	-1.67	0.003275	0.155941		accn=NR_033766 class=lncRNA name= ref=RefGeneNoncode transcriptId=NR_033766 cpcScore=8.3505000 cnci=-0.3103619|accn=AF467252 class=mRNAlike lncRNA name=NULL ref=H-invitational v7.5 transcriptId=HIT000080345 cpcScore=1.6049500 cnci=-0.1409754|accn=NR_033767 class=lncRNA name= ref=RefGeneNoncode transcriptId=NR_033767 cpcScore=8.7550200 cnci=-0.2698800|accn=U80741 class=mRNAlike lncRNA name=NULL re…	NonCoding
TC08001396.hg.1	6.99	7.73	-1.67	0.015811	0.292802	MMP16	matrix metallopeptidase 16 (membrane-inserted); NULL	Coding
TC0X000424.hg.1	6.97	7.71	-1.67	0.017783	0.306486	ATP7A	ATPase, Cu++ transporting, alpha polypeptide; NULL	Coding
TC0X000894.hg.1	8.17	8.91	-1.67	0.007619	0.22042	SCML2	sex comb on midleg-like 2 (Drosophila); NULL	Coding
TC0X001397.hg.1	8.21	8.94	-1.67	9.2e-05	0.039122	MOSPD1	motile sperm domain containing 1; NULL	Coding
TC11000229.hg.1	7	7.74	-1.67	0.012398	0.265578	NCR3LG1	natural killer cell cytotoxicity receptor 3 ligand 1	Coding
TC17001448.hg.1	8.7	9.45	-1.67	0.036692	0.41186	FBXL20	F-box and leucine-rich repeat protein 20	Coding
TC19000055.hg.1	9.75	10.49	-1.67	0.002253	0.13274	GADD45B	growth arrest and DNA-damage-inducible, beta	Coding
TC02004536.hg.1	9.61	10.35	-1.68	0.037067	0.412544		accn=NULL class=lncRNA name= ref=UCSCGeneNoncode transcriptId=uc002tmi.1 cpcScore=-0.4862480 cnci=-0.1784094	NonCoding
TC03003206.hg.1	7.18	7.93	-1.68	0.001679	0.116892		accn=NR_027767 class=lncRNA name= ref=RefGeneNoncode transcriptId=NR_027767 cpcScore=0.0147759 cnci=-0.1891186	NonCoding
TC04001092.hg.1	6.92	7.68	-1.68	0.000816	0.086248	SEL1L3	sel-1 suppressor of lin-12-like 3 (C. elegans); NULL	Coding
TC04001157.hg.1	6.82	7.57	-1.68	0.027776	0.369943	GNPDA2	glucosamine-6-phosphate deaminase 2; NULL	Coding
TC0X001073.hg.1	7.21	7.96	-1.68	0.025576	0.359891	WNK3	WNK lysine deficient protein kinase 3; NULL	Coding
TC10002599.hg.1	6.59	7.34	-1.68	0.003567	0.159853		linc-ANUBL1-2 chr10:-:46310875-46312772	NonCoding
TC11001998.hg.1	4.92	5.67	-1.68	0.013311	0.273556		havana:lincRNA chromosome:GRCh37:11:67702034:67707245:-1 gene:ENSG00000254610 gene_biotype:lincRNA transcript_biotype:lincRNA	Coding
TC15002642.hg.1	10.19	10.94	-1.68	0.020919	0.329209		accn=AL110098 class=mRNAlike lncRNA name=NULL ref=H-invitational v7.5 transcriptId=HIT000250243 cpcScore=0.7466930 cnci=-0.3416529	NonCoding
TC19000575.hg.1	9.55	10.3	-1.68	0.037253	0.413292	CYP2S1	cytochrome P450, family 2, subfamily S, polypeptide 1	Coding
TC19001111.hg.1	6.7	7.44	-1.68	0.001482	0.11136	INSR	insulin receptor	Coding
TC01002163.hg.1	7.04	7.8	-1.69	0.011473	0.258882	TNFRSF9	tumor necrosis factor receptor superfamily, member 9; NULL	Coding
TC04000631.hg.1	8.7	9.45	-1.69	0.012278	0.264979	SPATA5	spermatogenesis associated 5; NULL	Coding
TC05000758.hg.1	8.05	8.8	-1.69	0.022625	0.340807	PCDHB18	protocadherin beta 18 pseudogene	Coding
TC0X000754.hg.1	9.35	10.11	-1.69	0.02116	0.331565	SLC6A8	solute carrier family 6 (neurotransmitter transporter, creatine), member 8; NULL	Coding
TC16000400.hg.1	9.19	9.95	-1.69	0.031723	0.39013		[retired] Transporter gene:ENSG00000198555	Coding
TC17001675.hg.1	7.64	8.4	-1.69	8.7e-05	0.0385	DLX3	distal-less homeobox 3; NULL	Coding
TC18000252.hg.1	7.55	8.3	-1.69	0.000434	0.068552	TSHZ1	teashirt zinc finger homeobox 1; NULL	Coding
TC06001771.hg.1	6.26	7.03	-1.7	0.000382	0.066067	RCAN2	regulator of calcineurin 2; NULL	Coding
TC07001798.hg.1	5.65	6.42	-1.7	0.000719	0.08324	CTTNBP2	cortactin binding protein 2; NULL	Coding
TC08001572.hg.1	5.5	6.27	-1.7	0.002296	0.134304	OTTHUMG00000165076	NULL	Coding
TC0X000954.hg.1	8.06	8.83	-1.7	0.002959	0.149192	SRPX	sushi-repeat containing protein, X-linked; NULL	Coding
TC20001032.hg.1	9.4	10.17	-1.7	0.011624	0.259939	EEF1A2	eukaryotic translation elongation factor 1 alpha 2; NULL	Coding
TC03000423.hg.1	8.38	9.16	-1.71	0.012897	0.269875	GPR27	G protein-coupled receptor 27; NULL	Coding
TC0X001497.hg.1	3.04	3.82	-1.71	0.009783	0.244134		uc022chc.1	Coding
TC0X002162.hg.1	5.48	6.26	-1.71	0.009306	0.23849		accn=D82345 class=mRNAlike lncRNA name=Human lncRNA ref=JounralRNA transcriptId=4730 cpcScore=-0.1135790 cnci=-0.2942252	NonCoding
TC16001294.hg.1	8.57	9.34	-1.71	0.02279	0.341892	CDYL2	chromodomain protein, Y-like 2	Coding
TC02000611.hg.1	6.53	7.31	-1.72	0.007957	0.223759	NPAS2	neuronal PAS domain protein 2; NULL	Coding
TC03000770.hg.1	6.74	7.52	-1.72	0.003869	0.166214	TRPC1	transient receptor potential cation channel, subfamily C, member 1; NULL	Coding
TC04002924.hg.1	7.25	8.03	-1.72	0.009969	0.246433	SLC39A8	solute carrier family 39 (zinc transporter), member 8; NULL	Coding
TC0X001072.hg.1	7.33	8.11	-1.72	0.010492	0.251787	FAM120C	family with sequence similarity 120C; NULL	Coding
TC12000822.hg.1	7.43	8.21	-1.72	0.045317	0.441014	TCP11L2	t-complex 11, testis-specific-like 2	Coding
TC14001441.hg.1	6.47	7.25	-1.72	0.003309	0.156133	TC2N	tandem C2 domains, nuclear	Coding
TC14002027.hg.1	3.11	3.89	-1.72	0.042732	0.432102		accn=BC031314 class=mRNAlike lncRNA name=Human lncRNA ref=JounralRNA transcriptId=714 cpcScore=-1.1240900 cnci=-0.3740649	NonCoding
TC20000876.hg.1	10.66	11.44	-1.72	0.001038	0.095775	SLPI	secretory leukocyte peptidase inhibitor; NULL	Coding
TC01002476.hg.1	7.84	8.63	-1.73	0.00652	0.210177	FNDC5	fibronectin type III domain containing 5; NULL	Coding
TC01003787.hg.1	6.97	7.76	-1.73	4.5e-05	0.030934	IRF6	interferon regulatory factor 6; NULL	Coding
TC01005706.hg.1	5.53	6.32	-1.73	0.000365	0.065141		accn=AK092074 class=mRNAlike lncRNA name=Human lncRNA ref=JounralRNA transcriptId=528 cpcScore=-0.7770390 cnci=-0.2124585	NonCoding
TC04001945.hg.1	9.43	10.22	-1.73	0.014149	0.280928		accn=L07872 class=mRNAlike lncRNA name=Human lncRNA ref=JounralRNA transcriptId=5078 cpcScore=8.8381200 cnci=-0.0746992	NonCoding
TC06002126.hg.1	6.32	7.11	-1.73	0.000288	0.059889	SGK1	serum/glucocorticoid regulated kinase 1; NULL	Coding
TC08002233.hg.1	6.63	7.42	-1.73	0.048022	0.451428		accn=NULL class=lncRNA name= ref=UCSCGeneNoncode transcriptId=uc003wwa.2 cpcScore=4.1988000 cnci=-0.3651900	NonCoding
TC0X002330.hg.1	9.82	10.61	-1.73	0.035416	0.406843	PRAF2	PRA1 domain family, member 2; NULL	Coding
TC0X001927.hg.1	7.29	8.08	-1.73	0.012547	0.266776		accn=U87167 class=mRNAlike lncRNA name=NULL ref=H-invitational v7.5 transcriptId=HIT000222014 cpcScore=1.3172900 cnci=-0.0571948	NonCoding
TC10001179.hg.1	8.4	9.19	-1.73	0.005828	0.201604	FZD8	frizzled family receptor 8; microRNA 4683; NULL	Coding
TC11002578.hg.1	6.54	7.32	-1.73	0.005229	0.191293		accn=NULL class=lincRNA name=Human lincRNA ref=Scripture Reconstruction LincRNAs By Luo transcriptId=linc_luo_1561 cpcScore=-1.3209300 cnci=-0.2448643	NonCoding
TC21000070.hg.1	6.16	6.95	-1.73	0.004739	0.18247	OTTHUMG00000078326	NULL	Coding
TC03002992.hg.1	7.5	8.3	-1.74	0.000194	0.052813		linc-CGGBP1-1 chr3:-:90255220-90257443	NonCoding
TC07001374.hg.1	6.53	7.33	-1.74	0.000688	0.082246	GRB10	growth factor receptor-bound protein 10; NULL	Coding
TC0X000464.hg.1	6.93	7.73	-1.74	0.006423	0.208877	DIAPH2	diaphanous-related formin 2; diaphanous homolog 2 (Drosophila); NULL	Coding
TC10000982.hg.1	6.52	7.32	-1.74	0.000319	0.061622	LINC00704	long intergenic non-protein coding RNA 704; NULL	Coding
TC14001725.hg.1	5.65	6.45	-1.74	0.023732	0.348564		accn=AK055008 class=mRNAlike lncRNA name=Human lncRNA ref=JounralRNA transcriptId=730 cpcScore=-1.2389600 cnci=-0.4177164	NonCoding
TC18000440.hg.1	8.02	8.81	-1.74	0.036541	0.411457	B4GALT6	UDP-Gal:betaGlcNAc beta 1,4- galactosyltransferase, polypeptide 6; NULL	Coding
TC04002756.hg.1	5.25	6.05	-1.75	0.048594	0.45266		accn=AK001013 class=mRNAlike lncRNA name=Human lncRNA ref=JounralRNA transcriptId=2701 cpcScore=-1.1462500 cnci=-0.2925176	NonCoding
TC08001988.hg.1	8.18	8.98	-1.75	0.017394	0.30397		accn=S76965 class=mRNAlike lncRNA name=Human lncRNA ref=JounralRNA transcriptId=4008 cpcScore=1.4964800 cnci=-0.3096123	NonCoding
TC17001552.hg.1	9.26	10.07	-1.75	0.014654	0.284922	VAT1	vesicle amine transport protein 1 homolog (T. californica)	Coding
TC01003347.hg.1	7.94	8.76	-1.76	0.000862	0.088258	NES	nestin; NULL	Coding
TC02003078.hg.1	6.68	7.49	-1.76	0.006771	0.214244		accn=CR615536 class=mRNAlike lncRNA name=Human lncRNA ref=JounralRNA transcriptId=4881 cpcScore=6.7147800 cnci=-0.1711523	NonCoding
TC08002496.hg.1	5.8	6.62	-1.76	0.023676	0.348472		linc-HAS2-6 chr8:-:123673024-123682739	NonCoding
TC10002665.hg.1	6.09	6.9	-1.76	0.000484	0.0706		accn=NR_024554 class=lncRNA name= ref=RefGeneNoncode transcriptId=NR_024554 cpcScore=6.0272700 cnci=-0.2048226	NonCoding
TC18000593.hg.1	8.05	8.86	-1.76	0.007947	0.223759	PARD6G	par-6 partitioning defective 6 homolog gamma (C. elegans); NULL	Coding
TC04002560.hg.1	10.46	11.29	-1.77	0.000804	0.085601		accn=AF540057 class=mRNAlike lncRNA name=NULL ref=H-invitational v7.5 transcriptId=HIT000081460 cpcScore=1.5107300 cnci=-1.0000000	NonCoding
TC07000959.hg.1	9.47	10.3	-1.77	0.035803	0.408392		DQ597485,uc022aol.1	Coding
TC08000917.hg.1	7.16	7.98	-1.77	0.001826	0.1205	FAM66B	family with sequence similarity 66, member B	Coding
TC0X000714.hg.1	9.36	10.18	-1.77	0.000168	0.048751		CU680683,uc011mxr.1	Coding
TC0X001550.hg.1	5.35	6.17	-1.77	0.007375	0.220019	RAB39B	RAB39B, member RAS oncogene family; NULL	Coding
TC0X001610.hg.1	4.04	4.87	-1.77	0.000288	0.059889		accn=AK097484 class=mRNAlike lncRNA name=Human lncRNA ref=JounralRNA transcriptId=17 cpcScore=-1.2422500 cnci=-0.3910720	NonCoding
TC15000664.hg.1	9.24	10.06	-1.77	0.014217	0.281761	NEO1	neogenin 1; NULL	Coding
TC15002635.hg.1	8.49	9.31	-1.77	0.045109	0.440338		accn=AF088077 class=mRNAlike lncRNA name=NULL ref=H-invitational v7.5 transcriptId=HIT000067625 cpcScore=-1.5148700 cnci=-0.3352615	NonCoding
TC17000764.hg.1	8.72	9.55	-1.77	0.026231	0.362059	TANC2	tetratricopeptide repeat, ankyrin repeat and coiled-coil containing 2	Coding
TC02000671.hg.1	8.55	9.39	-1.78	0.015422	0.290648	SOWAHC	sosondowah ankyrin repeat domain family member C; NULL	Coding
TC06000636.hg.1	3.27	4.11	-1.78	0.001698	0.1175		ncrna:misc_RNA chromosome:GRCh37:6:47683019:47683337:1 gene:ENSG00000252711 gene_biotype:misc_RNA transcript_biotype:misc_RNA	Coding
TC0X000395.hg.1	4.72	5.55	-1.78	0.013229	0.272752	FLJ44635	TPT1-like protein	Coding
TC0X002134.hg.1	7.81	8.64	-1.78	0.00737	0.220019		accn=NR_030737 class=lncRNA name= ref=RefGeneNoncode transcriptId=NR_030737 cpcScore=11.9403000 cnci=-0.2677593|linc-ZDHHC15 chrX:-:74957498-74966844|linc-ZDHHC15 chrX:-:74959073-74966889	NonCoding
TC13000070.hg.1	8.69	9.53	-1.78	0.034093	0.401849	WASF3	WAS protein family, member 3; NULL	Coding
TC10002263.hg.1	5.78	6.62	-1.79	0.010427	0.251096		accn=NR_037644 class=lncRNA name= ref=RefGeneNoncode transcriptId=NR_037644 cpcScore=3.9243400 cnci=-0.2262030	NonCoding
TC02000219.hg.1	6.73	7.58	-1.8	0.004576	0.180083	LTBP1	latent transforming growth factor beta binding protein 1; NULL	Coding
TC02000747.hg.1	7.4	8.25	-1.8	0.000841	0.087126	OTTHUMG00000058520	NULL	Coding
TC08002594.hg.1	7.19	8.04	-1.8	7.7e-05	0.037218	FAM66D	family with sequence similarity 66, member D	Coding
TC15000007.hg.1	2.82	3.67	-1.8	0.015882	0.292802		DQ582073,uc021sex.1	Coding
TC15000032.hg.1	2.82	3.67	-1.8	0.015882	0.292802		DQ582073,uc021sfq.1	Coding
TC15000036.hg.1	2.82	3.67	-1.8	0.015882	0.292802		DQ582073,uc021sft.1	Coding
TC15000131.hg.1	2.82	3.67	-1.8	0.015882	0.292802		DQ582073,uc002ceh.1	Coding
TC15000675.hg.1	2.82	3.67	-1.8	0.015882	0.292802		DQ582073,uc021sqc.1	Coding
TC15000721.hg.1	2.82	3.67	-1.8	0.015882	0.292802		DQ582073,uc002bcx.1	Coding
TC15000988.hg.1	2.82	3.67	-1.8	0.015882	0.292802		DQ582073,uc002cct.1	Coding
TC15001047.hg.1	2.82	3.67	-1.8	0.015882	0.292802		DQ582071,uc021sfl.1	Coding
TC15001101.hg.1	2.82	3.67	-1.8	0.015882	0.292802		DQ582071,uc001zca.1	Coding
TC15001624.hg.1	2.82	3.67	-1.8	0.015882	0.292802		DQ582071,uc010ukr.1	Coding
TC15001658.hg.1	2.82	3.67	-1.8	0.015882	0.292802		DQ582071,uc002azu.1	Coding
TC15001661.hg.1	2.82	3.67	-1.8	0.015882	0.292802		DQ582071,uc010umd.1	Coding
TC15001708.hg.1	2.82	3.67	-1.8	0.015882	0.292802		DQ582071,uc002beg.1	Coding
TC02002638.hg.1	5.99	6.85	-1.81	0.005902	0.20261	HECW2	HECT, C2 and WW domain containing E3 ubiquitin protein ligase 2; NULL	Coding
TC02003538.hg.1	8.91	9.77	-1.81	0.02082	0.328215		accn=DQ004397 class=mRNAlike lncRNA name=NULL ref=H-invitational v7.5 transcriptId=HIT000340909 cpcScore=0.6788750 cnci=-0.1012906|accn=DQ004398 class=mRNAlike lncRNA name=NULL ref=H-invitational v7.5 transcriptId=HIT000340910 cpcScore=0.6826100 cnci=-0.0847450|accn=AY493738 class=mRNAlike lncRNA name=NULL ref=H-invitational v7.5 transcriptId=HIT000254929 cpcScore=1.6692200 cnci=-0.0731149	NonCoding
TC0X000034.hg.1	7.18	8.03	-1.81	0.005581	0.198088	SHROOM2	shroom family member 2; NULL	Coding
TC10001133.hg.1	6.31	7.17	-1.81	0.008461	0.23001	MKX	mohawk homeobox; NULL	Coding
TC10001316.hg.1	5.65	6.5	-1.81	0.004993	0.187396	LINC00948	long intergenic non-protein coding RNA 948; NULL	Coding
TC15001553.hg.1	9.14	9.99	-1.81	0.011739	0.260838	RBPMS2	RNA binding protein with multiple splicing 2	Coding
TC15002637.hg.1	8.13	8.98	-1.81	0.015774	0.292802		linc-PEAK1 chr15:-:77578759-77712556|linc-PEAK1 chr15:-:77578763-77712518|linc-PEAK1 chr15:-:77638924-77712543|linc-PEAK1 chr15:-:77649432-77712530|linc-PEAK1 chr15:-:77653750-77712525	NonCoding
TC17002307.hg.1	7.5	8.35	-1.81	0.000789	0.085215		accn=S81264 class=mRNAlike lncRNA name=NULL ref=H-invitational v7.5 transcriptId=HIT000217021 cpcScore=1.4832400 cnci=-0.1609024	NonCoding
TC02000706.hg.1	9.47	10.33	-1.82	0.01259	0.267192	TTL	tubulin tyrosine ligase; NULL	Coding
TC07001761.hg.1	5.74	6.6	-1.82	0.03639	0.411372	DOCK4	dedicator of cytokinesis 4; NULL	Coding
TC0X000525.hg.1	5.56	6.42	-1.82	0.001245	0.104198	FRMPD3	FERM and PDZ domain containing 3; NULL	Coding
TC11001395.hg.1	9.19	10.05	-1.82	0.000732	0.08324	NRIP3	nuclear receptor interacting protein 3	Coding
TC15000519.hg.1	3.78	4.65	-1.82	0.001713	0.1175		DQ596703,uc010uhn.1	Coding
TC05001724.hg.1	8.19	9.07	-1.83	0.010095	0.247175	OTTHUMG00000150470	NULL	Coding
TC17001895.hg.1	8.41	9.28	-1.83	0.012158	0.264389	RNF157	ring finger protein 157; NULL	Coding
TC17002651.hg.1	7.56	8.44	-1.83	0.001129	0.100405		accn=DQ396626 class=mRNAlike lncRNA name=NULL ref=H-invitational v7.5 transcriptId=HIT000343122 cpcScore=1.2440200 cnci=-0.1370356	NonCoding
TC19000921.hg.1	9.15	10.02	-1.83	0.001503	0.111884	ZNF542	zinc finger protein 542	Coding
TC01002022.hg.1	5.06	5.93	-1.84	0.039982	0.422407	OR2L1P	olfactory receptor, family 2, subfamily L, member 1 pseudogene	Coding
TC03001798.hg.1	8.81	9.69	-1.84	0.043408	0.433743	RAB6B	RAB6B, member RAS oncogene family; NULL	Coding
TC03002994.hg.1	6.16	7.04	-1.84	0.011029	0.255894		linc-CGGBP1-3 chr3:-:90274755-90283642|linc-CGGBP1-3 chr3:-:90278988-90291164|linc-CGGBP1-3 chr3:-:90279032-90283642	NonCoding
TC06000856.hg.1	7.56	8.44	-1.84	0.00634	0.208556	SOBP	sine oculis binding protein homolog (Drosophila); NULL	Coding
TC06000985.hg.1	8.23	9.11	-1.84	0.026173	0.361617	ENPP1	ectonucleotide pyrophosphatase/phosphodiesterase 1; NULL	Coding
TC06001623.hg.1	6.41	7.29	-1.84	0.031875	0.390786		DQ586570,uc021yxf.1	Coding
TC0X002003.hg.1	8.32	9.21	-1.84	0.012596	0.267217		accn=NR_033717 class=lncRNA name= ref=RefGeneNoncode transcriptId=NR_033717 cpcScore=6.0379300 cnci=-0.2840241	NonCoding
TC19002252.hg.1	9.76	10.63	-1.84	0.000712	0.08324		accn=NR_003127 class=lncRNA name= ref=RefGeneNoncode transcriptId=NR_003127 cpcScore=5.0419700 cnci=-0.2804531|accn=NR_024056 class=lncRNA name= ref=RefGeneNoncode transcriptId=NR_024056 cpcScore=5.0092200 cnci=-0.2652672|accn=NULL class=lincRNA name=Human lincRNA ref=Scripture Reconstruction LincRNAs By Luo transcriptId=linc_luo_1632 cpcScore=-1.2815200 cnci=-0.3121371	NonCoding
TC20001595.hg.1	6.03	6.92	-1.84	0.000277	0.059889		linc-WFDC12 chr20:-:43766346-43767617	NonCoding
TC02003383.hg.1	7.97	8.86	-1.85	0.010921	0.255552		accn=NULL class=lincRNA name=Human lincRNA ref=Scripture Reconstruction LincRNAs By Luo transcriptId=linc_luo_1268 cpcScore=-1.4925500 cnci=-0.3199931	NonCoding
TC03002405.hg.1	5.52	6.41	-1.85	0.011062	0.255957		linc-CADM2-9 chr3:+:78316089-78340341|linc-CADM2-9 chr3:+:78316092-78343206|linc-CADM2-9 chr3:+:78316155-78343881	NonCoding
TC17001905.hg.1	8.9	9.79	-1.85	0.001725	0.1175	MXRA7	matrix-remodelling associated 7	Coding
TC04002263.hg.1	6.89	7.78	-1.86	0.018169	0.310124		accn=NR_036614 class=lncRNA name= ref=RefGeneNoncode transcriptId=NR_036614 cpcScore=8.4366800 cnci=-0.1876477	NonCoding
TC0X000884.hg.1	5.4	6.3	-1.86	0.000304	0.061496	OTTHUMG00000021187	NULL	Coding
TC14001022.hg.1	7.26	8.16	-1.86	0.000302	0.061285	EGLN3	egl nine homolog 3 (C. elegans); NULL	Coding
TC17000380.hg.1	7.66	8.56	-1.86	0.000798	0.085334	TMEM98	transmembrane protein 98; NULL	Coding
TC17000592.hg.1	7.67	8.57	-1.86	0.004028	0.170212	MAPT	microtubule-associated protein tau	Coding
TC19000180.hg.1	8.44	9.34	-1.86	0.004376	0.176386	SLC44A2	solute carrier family 44, member 2	Coding
TC03001998.hg.1	6.19	7.1	-1.87	0.02314	0.344382	TNIK	TRAF2 and NCK interacting kinase; NULL	Coding
TC08000529.hg.1	6.47	7.38	-1.87	0.004477	0.178458	E2F5	E2F transcription factor 5, p130-binding; NULL	Coding
TC10000377.hg.1	6.9	7.8	-1.87	0.002509	0.139801	ARID5B	AT rich interactive domain 5B (MRF1-like); NULL	Coding
TC16000455.hg.1	7.27	8.17	-1.87	0.006651	0.21214	LPCAT2	lysophosphatidylcholine acyltransferase 2; NULL	Coding
TC02002026.hg.1	4.96	5.87	-1.88	0.008226	0.227019	OTTHUMG00000152890	NULL	Coding
TC03000509.hg.1	5.3	6.21	-1.88	0.011305	0.258142	TMEM45A	transmembrane protein 45A; NULL	Coding
TC08002398.hg.1	4.46	5.37	-1.88	0.014972	0.286844		accn=BC022353 class=mRNAlike lncRNA name=Human lncRNA ref=JounralRNA transcriptId=4017 cpcScore=-1.1079800 cnci=-0.3769837	NonCoding
TC09000029.hg.1	5.48	6.39	-1.88	0.001361	0.107815	SLC1A1	solute carrier family 1 (neuronal/epithelial high affinity glutamate transporter, system Xag), member 1; NULL	Coding
TC10001470.hg.1	7.83	8.74	-1.88	3e-05	0.027337		[retired] ncrna:lincRNA chromosome:GRCh37:17:41316200:41322420:-1 gene:ENSG00000248253	Coding
TC11002427.hg.1	6.91	7.81	-1.88	0.023143	0.344382	CDON	cell adhesion associated, oncogene regulated	Coding
TC12002043.hg.1	8.23	9.15	-1.88	0.006025	0.203996	MSI1	musashi RNA-binding protein 1	Coding
TC18000507.hg.1	7.76	8.68	-1.88	0.034667	0.404046	MYO5B	myosin VB	Coding
TC03000068.hg.1	7.85	8.77	-1.89	0.004152	0.171595	SYN2	synapsin II	Coding
TC06002022.hg.1	6.27	7.19	-1.89	0.000432	0.068552	FYN	FYN oncogene related to SRC, FGR, YES; NULL	Coding
TC06002113.hg.1	7.13	8.05	-1.89	0.009871	0.244982	MOXD1	monooxygenase, DBH-like 1; NULL	Coding
TC09001087.hg.1	8.04	8.96	-1.89	0.003585	0.159853	IGFBPL1	insulin-like growth factor binding protein-like 1; NULL	Coding
TC0X001166.hg.1	8.23	9.15	-1.89	0.004403	0.176879	TTC3P1	tetratricopeptide repeat domain 3 pseudogene 1	Coding
TC17002727.hg.1	7.09	8.01	-1.89	0.001634	0.115208		accn=NR_037155 class=lncRNA name= ref=RefGeneNoncode transcriptId=NR_037155 cpcScore=7.0521400 cnci=-0.1729504|accn=NR_037156 class=lncRNA name= ref=RefGeneNoncode transcriptId=NR_037156 cpcScore=7.1297600 cnci=-0.2213039	NonCoding
TC02000695.hg.1	7.48	8.41	-1.9	0.002519	0.139916	BCL2L11	BCL2-like 11 (apoptosis facilitator); NULL	Coding
TC08001270.hg.1	6.83	7.75	-1.9	0.001532	0.112304	TTPA	tocopherol (alpha) transfer protein; NULL	Coding
TC0X002081.hg.1	6.98	7.91	-1.9	0.017136	0.302132		accn=AK124653 class=mRNAlike lncRNA name=Human lncRNA ref=JounralRNA transcriptId=107 cpcScore=-1.0725200 cnci=-0.3373205	NonCoding
TC05001536.hg.1	6.01	6.95	-1.91	0.000189	0.051995	ANKRD34B	ankyrin repeat domain 34B; NULL	Coding
TC01001201.hg.1	7.82	8.76	-1.92	0.008189	0.226535	MLLT11	myeloid/lymphoid or mixed-lineage leukemia (trithorax homolog, Drosophila); translocated to, 11; NULL	Coding
TC06004091.hg.1	5.4	6.35	-1.92	0.008049	0.224334	GPR111	G protein-coupled receptor 111; NULL	Coding
TC12000621.hg.1	7.18	8.12	-1.92	0.002148	0.130011	KCNMB4	potassium large conductance calcium-activated channel, subfamily M, beta member 4	Coding
TC13000569.hg.1	6.95	7.89	-1.92	0.002497	0.139333	SMAD9	SMAD family member 9; NULL	Coding
TC0X000791.hg.1	7.15	8.1	-1.93	0.009185	0.236827	SPRY3	sprouty homolog 3 (Drosophila); NULL	Coding
TC0Y000108.hg.1	7.15	8.1	-1.93	0.009185	0.236827	SPRY3	sprouty homolog 3 (Drosophila)	Coding
TC12001629.hg.1	7.94	8.89	-1.93	0.000458	0.069076	B4GALNT1	beta-1,4-N-acetyl-galactosaminyl transferase 1	Coding
TC05001208.hg.1	6.82	7.77	-1.94	0.000145	0.046925	OTTHUMG00000161956	NULL	Coding
TC20000341.hg.1	7.47	8.43	-1.94	0.000745	0.08324	PI3	peptidase inhibitor 3, skin-derived; NULL	Coding
TC03002740.hg.1	8.2	9.16	-1.95	0.00014	0.046157		accn=AF147314 class=mRNAlike lncRNA name=NULL ref=H-invitational v7.5 transcriptId=HIT000071387 cpcScore=-1.1132300 cnci=-1.0000000	NonCoding
TC01001657.hg.1	7.81	8.79	-1.96	5.2e-05	0.032394	IGFN1	immunoglobulin-like and fibronectin type III domain containing 1; NULL	Coding
TC02002073.hg.1	8.05	9.03	-1.96	0.000693	0.082364	FOXI3	forkhead box I3	Coding
TC02004508.hg.1	8.21	9.18	-1.96	0.000599	0.077219		accn=BC020901 class=mRNAlike lncRNA name=NULL ref=H-invitational v7.5 transcriptId=HIT000090289_06 cpcScore=-1.4196900 cnci=-0.4147777	NonCoding
TC08000444.hg.1	4.56	5.55	-1.97	0.000524	0.072559	MCMDC2	minichromosome maintenance domain containing 2; NULL	Coding
TC09002901.hg.1	6.53	7.51	-1.97	0.003799	0.164781	S1PR3	sphingosine-1-phosphate receptor 3; NULL	Coding
TC09001278.hg.1	6.53	7.5	-1.97	0.000135	0.044827	FRMD3	FERM domain containing 3; NULL	Coding
TC03001549.hg.1	8.22	9.21	-1.98	0.010504	0.251787	EIF4E3	eukaryotic translation initiation factor 4E family member 3; NULL	Coding
TC08002280.hg.1	4.02	5.01	-1.98	0.007445	0.22042		accn=AK130361 class=mRNAlike lncRNA name=Human lncRNA ref=JounralRNA transcriptId=3949 cpcScore=-1.1471600 cnci=-0.4140486	NonCoding
TC01001591.hg.1	5.71	6.7	-1.99	0.00044	0.068772	C1orf21	chromosome 1 open reading frame 21; NULL	Coding
TC04000895.hg.1	5.37	6.36	-1.99	0.000229	0.05484		AK001394,uc003iwb.1	Coding
TC04002651.hg.1	8.55	9.54	-1.99	0.007653	0.220425		accn=AB020969 class=mRNAlike lncRNA name=NULL ref=H-invitational v7.5 transcriptId=HIT000058648 cpcScore=-0.9503770 cnci=-0.4333654	NonCoding
TC15001225.hg.1	7.44	8.43	-1.99	0.007868	0.22268	GPR176	G protein-coupled receptor 176; NULL	Coding
TC01005280.hg.1	5.95	6.96	-2	0.004914	0.185693		linc-LRRC38-3 chr1:-:14717204-14746458|linc-LRRC38-3 chr1:-:14717544-14746458	NonCoding
TC02001071.hg.1	7.04	8.04	-2	0.00732	0.220019	OSBPL6	oxysterol binding protein-like 6; microRNA 548n; NULL	Coding
TC14001474.hg.1	6.97	7.97	-2	0.001387	0.108516	CLMN	calmin (calponin-like, transmembrane)	Coding
TC19000598.hg.1	6.96	7.95	-2	0.006908	0.215179	TMEM145	transmembrane protein 145	Coding
TC13000738.hg.1	6	7	-2.01	0.013486	0.275461	TBC1D4	TBC1 domain family, member 4; NULL	Coding
TC06004104.hg.1	6.47	7.48	-2.02	0.002669	0.14258	TIAM2	T-cell lymphoma invasion and metastasis 2; uncharacterized LOC100505519; NULL	Coding
TC15001705.hg.1	6.1	7.12	-2.02	0.000837	0.087126	CHRNA3	cholinergic receptor, nicotinic, alpha 3 (neuronal); NULL	Coding
TC18000692.hg.1	5.76	6.78	-2.02	0.004299	0.174853		accn=AL832945 class=mRNAlike lncRNA name=Human lncRNA ref=JounralRNA transcriptId=2300 cpcScore=-1.1700800 cnci=-0.3063970	NonCoding
TC04001335.hg.1	6.71	7.73	-2.03	0.004315	0.17523	TMEM150C	transmembrane protein 150C; NULL	Coding
TC0X001197.hg.1	7.09	8.11	-2.03	0.011804	0.261476	NAP1L3	nucleosome assembly protein 1-like 3; NULL	Coding
TC02000680.hg.1	6.08	7.11	-2.04	0.002961	0.149192	OTTHUMG00000153641	NULL	Coding
TC02002055.hg.1	7.01	8.03	-2.04	0.000245	0.057042	REEP1	receptor accessory protein 1; NULL	Coding
TC03001583.hg.1	7.22	8.25	-2.04	0.000425	0.068298	VGLL3	vestigial like 3 (Drosophila); NULL	Coding
TC03002602.hg.1	4.07	5.1	-2.04	0.004007	0.169522		accn=AK124913 class=mRNAlike lncRNA name=Human lncRNA ref=JounralRNA transcriptId=2088 cpcScore=-1.1991500 cnci=-0.4554933	NonCoding
TC05001381.hg.1	6.95	7.98	-2.04	0.007003	0.216796	ACTBL2	actin, beta-like 2; NULL	Coding
TC12003106.hg.1	4.64	5.66	-2.04	0.00184	0.120905		accn=AK094730 class=mRNAlike lncRNA name=Human lncRNA ref=JounralRNA transcriptId=4511 cpcScore=0.5025070 cnci=-0.2446258	NonCoding
TC03001641.hg.1	7.98	9.02	-2.05	0.00519	0.190983	LOC151760	uncharacterized LOC151760; NULL	Coding
TC12000408.hg.1	6.53	7.57	-2.05	0.003376	0.157247		AX746911,uc001rzb.1	Coding
TC19001580.hg.1	5.48	6.51	-2.05	0.000311	0.061622	PSG11	pregnancy specific beta-1-glycoprotein 11; NULL	Coding
TC0X001818.hg.1	5.67	6.71	-2.06	0.002038	0.127764		accn=X85323 class=mRNAlike lncRNA name=NULL ref=H-invitational v7.5 transcriptId=HIT000324135 cpcScore=0.5087450 cnci=-0.2461768|linc-PRPS1 chrX:+:106769824-106797840|linc-PRPS1 chrX:+:106769937-106806430|linc-PRPS1 chrX:+:106773651-106848480|linc-PRPS1 chrX:+:106789476-106793311|linc-PRPS1 chrX:+:106805388-106848479	NonCoding
TC17002570.hg.1	9.42	10.46	-2.06	2e-05	0.02338		accn=NR_024575 class=lncRNA name= ref=RefGeneNoncode transcriptId=NR_024575 cpcScore=3.0998800 cnci=-0.1917064	NonCoding
TC02000527.hg.1	8.94	10	-2.07	0.004709	0.182096	ANAPC1P1	anaphase promoting complex subunit 1 pseudogene 1	Coding
TC02003502.hg.1	7.22	8.27	-2.07	0.001238	0.103947		linc-ANAPC1-BP chr2:+:112641881-112645656	NonCoding
TC10001517.hg.1	7.48	8.52	-2.07	0.005102	0.189666	ANKRD1	ankyrin repeat domain 1 (cardiac muscle); NULL	Coding
TC11002081.hg.1	6.62	7.67	-2.07	0.000319	0.061622	PGM2L1	phosphoglucomutase 2-like 1	Coding
TC01003974.hg.1	6.84	7.9	-2.08	0.001657	0.116063	SIPA1L2	signal-induced proliferation-associated 1 like 2; NULL	Coding
TC02000758.hg.1	7.65	8.71	-2.08	0.003739	0.163856	EPB41L5	erythrocyte membrane protein band 4.1 like 5; NULL	Coding
TC0X000442.hg.1	5.22	6.28	-2.08	0.000226	0.054509	ZNF711	zinc finger protein 711; NULL	Coding
TC15001335.hg.1	8.09	9.15	-2.09	0.004124	0.171367	FBN1	fibrillin 1	Coding
TC17002061.hg.1	7.24	8.3	-2.09	0.004555	0.179821		accn=NULL class=lncRNA name= ref=UCSCGeneNoncode transcriptId=uc010vvv.1 cpcScore=-1.0594100 cnci=-0.2289246	NonCoding
TC04002356.hg.1	6.19	7.26	-2.1	0.045419	0.441813		accn=NULL class=lncRNA name= ref=UCSCGeneNoncode transcriptId=uc003iwb.1 cpcScore=-1.2145300 cnci=-0.2927861|accn=AL512713 class=mRNAlike lncRNA name=Human lncRNA ref=JounralRNA transcriptId=2751 cpcScore=-1.0870500 cnci=-0.3110594	NonCoding
TC11001628.hg.1	3.02	4.1	-2.1	0.047171	0.448331		DQ582305,uc021qhd.1	Coding
TC17000166.hg.1	7.19	8.27	-2.11	0.002979	0.149491	MGC12916	uncharacterized protein MGC12916	Coding
TC17000383.hg.1	7.84	8.92	-2.11	0.000405	0.066896	CCL2	chemokine (C-C motif) ligand 2; NULL	Coding
TC19000010.hg.1	8.06	9.14	-2.11	0.011476	0.258882	HCN2	hyperpolarization activated cyclic nucleotide-gated potassium channel 2	Coding
TC01005473.hg.1	5.06	6.14	-2.12	0.00617	0.206815		accn=BC040655 class=mRNAlike lncRNA name=Human lncRNA ref=JounralRNA transcriptId=304 cpcScore=-0.8849180 cnci=-0.3999035	NonCoding
TC07001751.hg.1	7.07	8.15	-2.12	0.003582	0.159853	NRCAM	neuronal cell adhesion molecule; NULL	Coding
TC0X000426.hg.1	4.33	5.42	-2.12	0.007182	0.219363	LPAR4	lysophosphatidic acid receptor 4; NULL	Coding
TC0X002080.hg.1	6.56	7.65	-2.12	0.00722	0.21959		accn=AK125664 class=mRNAlike lncRNA name=Human lncRNA ref=JounralRNA transcriptId=106 cpcScore=-1.1525600 cnci=-0.3268759	NonCoding
TC10002743.hg.1	7.78	8.87	-2.12	0.000129	0.044011		linc-DYDC1-6 chr10:-:85926985-85931832	NonCoding
TC22000620.hg.1	7.81	8.89	-2.12	0.002363	0.135452	MN1	meningioma (disrupted in balanced translocation) 1; NULL	Coding
TC02002474.hg.1	7.47	8.55	-2.13	5.2e-05	0.032498		BC073897,uc002ubv.4	Coding
TC10001315.hg.1	6.26	7.35	-2.13	0.00069	0.082315	SLC16A9	solute carrier family 16, member 9 (monocarboxylic acid transporter 9); NULL	Coding
TC16001980.hg.1	5.68	6.76	-2.13	0.001969	0.12573		accn=AK023660 class=mRNAlike lncRNA name=Human lncRNA ref=JounralRNA transcriptId=1736 cpcScore=-1.1065700 cnci=-0.3221719	NonCoding
TC09000323.hg.1	5.74	6.84	-2.14	0.001569	0.11286	MAMDC2	MAM domain containing 2; NULL	Coding
TC01001817.hg.1	6	7.11	-2.15	0.001232	0.103947	MARK1	MAP/microtubule affinity-regulating kinase 1; NULL	Coding
TC0X001738.hg.1	6.25	7.36	-2.15	0.005775	0.200555		linc-ZC3H12B-1 chrX:+:64586533-64588866|linc-ZC3H12B-1 chrX:+:64588723-64618554	NonCoding
TC01001805.hg.1	7.07	8.18	-2.16	0.00633	0.208556	TGFB2	transforming growth factor, beta 2; NULL	Coding
TC02003503.hg.1	5.76	6.87	-2.16	0.006516	0.210177		accn=D16316 class=mRNAlike lncRNA name=NULL ref=H-invitational v7.5 transcriptId=HIT000100580 cpcScore=0.6967230 cnci=-0.1637801	NonCoding
TC03001634.hg.1	3.41	4.52	-2.16	0.004564	0.180022	GUCA1C	guanylate cyclase activator 1C; NULL	Coding
TC09002707.hg.1	6.99	8.1	-2.16	0.009662	0.243111		accn=AK094413 class=mRNAlike lncRNA name=Human lncRNA ref=JounralRNA transcriptId=4216 cpcScore=-1.1618000 cnci=-0.3821849	NonCoding
TC19001581.hg.1	5.88	6.99	-2.16	0.000327	0.062147	PSG2	pregnancy specific beta-1-glycoprotein 2; pregnancy specific beta-1-glycoprotein 5; NULL	Coding
TC06001340.hg.1	5.55	6.67	-2.17	7e-06	0.02216	HIST1H1A	histone cluster 1, H1a; NULL	Coding
TC0X001163.hg.1	5.5	6.62	-2.17	0.008841	0.232661	KIAA2022	KIAA2022; NULL	Coding
TC15001217.hg.1	6.25	7.38	-2.18	0.002533	0.140064	RASGRP1	RAS guanyl releasing protein 1 (calcium and DAG-regulated)	Coding
TC0X002231.hg.1	4.46	5.59	-2.19	0.005078	0.189259		accn=CR627122 class=mRNAlike lncRNA name=Human lncRNA ref=JounralRNA transcriptId=236 cpcScore=-1.1633500 cnci=-0.4378281	NonCoding
TC03003025.hg.1	7.27	8.41	-2.2	0.005125	0.189666		accn=NULL class=lincRNA name=Human lincRNA ref=Scripture Reconstruction LincRNAs By Luo transcriptId=linc_luo_1811 cpcScore=-1.3147100 cnci=-0.2170152	NonCoding
TC12002397.hg.1	8.61	9.75	-2.2	0.013108	0.272121		accn=AF043469 class=mRNAlike lncRNA name=NULL ref=H-invitational v7.5 transcriptId=HIT000063744 cpcScore=1.7017600 cnci=-0.0724672	NonCoding
TC19002709.hg.1	5.2	6.34	-2.2	0.000731	0.08324	PSG10P	pregnancy specific beta-1-glycoprotein 10, pseudogene	Coding
TC0X002140.hg.1	6.81	7.95	-2.21	0.004616	0.18068		accn=AK090573 class=mRNAlike lncRNA name=Human lncRNA ref=JounralRNA transcriptId=162 cpcScore=-0.6375070 cnci=-0.3743477	NonCoding
TC02003380.hg.1	8.93	10.07	-2.22	0.001392	0.108549		accn=NR_037931 class=lncRNA name= ref=RefGeneNoncode transcriptId=NR_037931 cpcScore=7.7167000 cnci=-0.2308126	NonCoding
TC08001551.hg.1	5.94	7.09	-2.22	0.016223	0.295065	SAMD12	sterile alpha motif domain containing 12; NULL	Coding
TC0X001988.hg.1	5.45	6.6	-2.22	4.1e-05	0.029746		accn=NULL class=lincRNA name=Human lincRNA ref=Scripture Reconstruction LincRNAs By Luo transcriptId=linc_luo_303 cpcScore=-1.5391900 cnci=-0.3514826|linc-FAM9C-2 chrX:-:13284166-13321511|linc-FAM9C-2 chrX:-:13284660-13321571	NonCoding
TC02004390.hg.1	7.24	8.39	-2.23	0.00077	0.084353		linc-RGPD2 chr2:-:88280270-88292380	NonCoding
TC0X001167.hg.1	8.6	9.76	-2.23	0.004057	0.170439	TTC3P1	tetratricopeptide repeat domain 3 pseudogene 1	Coding
TC14001443.hg.1	7.37	8.54	-2.25	0.007651	0.220425	FBLN5	fibulin 5	Coding
TC06003141.hg.1	6.79	7.97	-2.26	0.000205	0.05338		accn=AF195656 class=mRNAlike lncRNA name=NULL ref=H-invitational v7.5 transcriptId=HIT000073652 cpcScore=2.7953600 cnci=-0.2672327	NonCoding
TC10002948.hg.1	5.8	6.98	-2.26	0.001739	0.118023	AS3MT	arsenic (+3 oxidation state) methyltransferase; NULL	Coding
TC02003493.hg.1	5.94	7.13	-2.28	0.002541	0.140072		linc-ACOXL-1 chr2:+:111368492-111369981	NonCoding
TC04000833.hg.1	5.09	6.28	-2.28	0.001135	0.100495	TLL1	tolloid-like 1; NULL	Coding
TC05001545.hg.1	7.33	8.52	-2.28	0.000962	0.092149	SSBP2	single-stranded DNA binding protein 2; NULL	Coding
TC13000741.hg.1	7.48	8.68	-2.28	0.004685	0.18189	KCTD12	potassium channel tetramerisation domain containing 12; NULL	Coding
TC01002239.hg.1	6.2	7.39	-2.3	0.002256	0.132831	OTTHUMG00000002044	NULL	Coding
TC02002758.hg.1	7.69	8.9	-2.3	0.001192	0.102445	IGFBP5	insulin-like growth factor binding protein 5; NULL	Coding
TC07000688.hg.1	8.53	9.73	-2.3	0.00193	0.124303	PRKAR2B	protein kinase, cAMP-dependent, regulatory, type II, beta; NULL	Coding
TC11003400.hg.1	8.46	9.66	-2.3	0.006037	0.204032		accn=AK022986 class=mRNAlike lncRNA name=Human lncRNA ref=JounralRNA transcriptId=5296 cpcScore=-1.1022900 cnci=-0.2776879	NonCoding
TC02002137.hg.1	5.74	6.95	-2.31	0.000105	0.041312	LONRF2	LON peptidase N-terminal domain and ring finger 2; NULL	Coding
TC06002871.hg.1	7.65	8.86	-2.31	0.003475	0.158638		accn=BC038189 class=mRNAlike lncRNA name=Human lncRNA ref=JounralRNA transcriptId=4387 cpcScore=-1.0281000 cnci=-0.2716978	NonCoding
TC06003119.hg.1	4.02	5.23	-2.31	0.014067	0.28078		accn=BC020896 class=mRNAlike lncRNA name=Human lncRNA ref=JounralRNA transcriptId=4639 cpcScore=-1.0518000 cnci=-0.3674480	NonCoding
TC0X000082.hg.1	5.96	7.17	-2.31	0.00029	0.059889	REPS2	RALBP1 associated Eps domain containing 2; NULL	Coding
TC12000407.hg.1	5.87	7.09	-2.34	0.001519	0.11208	SCN8A	sodium channel, voltage gated, type VIII, alpha subunit	Coding
TC12002444.hg.1	4.77	6.01	-2.35	0.00044	0.068772		accn=NULL class=lncRNA name= ref=UCSCGeneNoncode transcriptId=uc001svy.1 cpcScore=-0.0152401 cnci=-0.3394250	NonCoding
TC08000501.hg.1	6.2	7.43	-2.36	0.002351	0.135213	ZFHX4	zinc finger homeobox 4; NULL	Coding
TC11002289.hg.1	6.65	7.89	-2.36	0.000148	0.047614	CRYAB	crystallin, alpha B	Coding
TC02002211.hg.1	8.8	10.04	-2.37	0.001312	0.105853	ANAPC1	anaphase promoting complex subunit 1; anaphase-promoting complex subunit 1-like; NULL	Coding
TC02004666.hg.1	7.94	9.19	-2.38	0.000112	0.042492		accn=BC053983 class=mRNAlike lncRNA name=Human lncRNA ref=JounralRNA transcriptId=5228 cpcScore=0.3320300 cnci=-0.2311545|accn=NULL class=lncRNA name= ref=UCSCGeneNoncode transcriptId=uc002ubv.3 cpcScore=-0.9633820 cnci=-0.2937857	NonCoding
TC08002001.hg.1	6.96	8.23	-2.41	0.001661	0.116223		accn=AK093753 class=mRNAlike lncRNA name=Human lncRNA ref=JounralRNA transcriptId=4024 cpcScore=2.1072400 cnci=-0.3456958	NonCoding
TC02002747.hg.1	6.82	8.1	-2.43	0.002143	0.130011	FN1	fibronectin 1; NULL	Coding
TC06004090.hg.1	4.32	5.6	-2.43	2e-06	0.016185	GPR115	G protein-coupled receptor 115; NULL	Coding
TC02000628.hg.1	5.39	6.69	-2.45	0.000708	0.083106	SLC9A2	solute carrier family 9, subfamily A (NHE2, cation proton antiporter 2), member 2; NULL	Coding
TC0X000097.hg.1	5.49	6.79	-2.46	0.005282	0.192166	CNKSR2	connector enhancer of kinase suppressor of Ras 2; NULL	Coding
TC19002612.hg.1	6.29	7.59	-2.46	0.000124	0.04386	PSG6	pregnancy specific beta-1-glycoprotein 6; NULL	Coding
TC19002613.hg.1	7.96	9.26	-2.46	4e-05	0.029609	PSG4	pregnancy specific beta-1-glycoprotein 4; NULL	Coding
TC02004507.hg.1	8.33	9.64	-2.47	0.001518	0.11208		accn=NULL class=lincRNA name=Human lincRNA ref=Scripture Reconstruction LincRNAs By Luo transcriptId=linc_luo_1950 cpcScore=-1.2809900 cnci=-0.2848016	NonCoding
TC12000406.hg.1	7.1	8.41	-2.47	0.002231	0.132267	SLC4A8	solute carrier family 4, sodium bicarbonate cotransporter, member 8	Coding
TC17_ctg5_hap1000017.hg.1	7.23	8.53	-2.47	0.00702	0.216941	MAPT	microtubule-associated protein tau	Coding
TC0X001493.hg.1	5.3	6.61	-2.48	0.000134	0.044827	GABRA3	gamma-aminobutyric acid (GABA) A receptor, alpha 3; NULL	Coding
TC12002360.hg.1	5.63	6.94	-2.48	0.016594	0.297709		accn=AY682081 class=mRNAlike lncRNA name=Human lncRNA ref=JounralRNA transcriptId=4398 cpcScore=9.4091000 cnci=-0.0902852	NonCoding
TC02003470.hg.1	8.46	9.78	-2.49	0.009794	0.244142		linc-RGPD4-9 chr2:+:106986277-106992912	NonCoding
TC02000703.hg.1	7.25	8.57	-2.5	0.006422	0.208877	TMEM87B	transmembrane protein 87B; NULL	Coding
TC19002707.hg.1	5.84	7.17	-2.51	0.000188	0.051995	PSG8	pregnancy specific beta-1-glycoprotein 8; NULL	Coding
TC02002204.hg.1	9.5	10.84	-2.53	0.001381	0.108299	BUB1	BUB1 mitotic checkpoint serine/threonine kinase; budding uninhibited by benzimidazoles 1 homolog (yeast); NULL	Coding
TC0X001186.hg.1	6.37	7.71	-2.53	0.001333	0.10675	RPS6KA6	ribosomal protein S6 kinase, 90kDa, polypeptide 6; NULL	Coding
TC02000729.hg.1	4.29	5.64	-2.54	0.000154	0.048107		DQ598479,uc002tjy.1	Coding
TC08001440.hg.1	6.34	7.69	-2.56	0.000575	0.075698	TP53INP1	tumor protein p53 inducible nuclear protein 1; NULL	Coding
TC22000165.hg.1	6	7.36	-2.56	0.001225	0.103671	ADRBK2	adrenergic, beta, receptor kinase 2; NULL	Coding
TC0X001042.hg.1	7.82	9.18	-2.57	0.000162	0.048213	NUDT11	nudix (nucleoside diphosphate linked moiety X)-type motif 11; NULL	Coding
TC17001281.hg.1	3.37	4.73	-2.57	0.018904	0.315501		DQ592978,uc021ttj.1	Coding
TC02003381.hg.1	8.66	10.03	-2.58	0.000198	0.053106		accn=NULL class=lincRNA name=Human lincRNA ref=Scripture Reconstruction LincRNAs By Luo transcriptId=linc_luo_1304 cpcScore=-1.5925500 cnci=-0.3763865	NonCoding
TC05003117.hg.1	3.98	5.35	-2.58	0.016183	0.295065		accn=CR608789 class=mRNAlike lncRNA name=Human lncRNA ref=JounralRNA transcriptId=2997 cpcScore=-1.2700200 cnci=-0.4178124	NonCoding
TC13000577.hg.1	6.08	7.45	-2.58	0.000707	0.083106	TRPC4	transient receptor potential cation channel, subfamily C, member 4; NULL	Coding
TC06002112.hg.1	10.04	11.42	-2.6	3.9e-05	0.029609	CTGF	connective tissue growth factor; NULL	Coding
TC17002241.hg.1	7.83	9.23	-2.63	0.000232	0.05527		accn=AY526356 class=mRNAlike lncRNA name=NULL ref=H-invitational v7.5 transcriptId=HIT000255152 cpcScore=3.6558900 cnci=-0.1209938	NonCoding
TC17001590.hg.1	11	12.4	-2.64	0.000592	0.07687	C1QL1	complement component 1, q subcomponent-like 1; NULL	Coding
TC09002494.hg.1	8.13	9.53	-2.65	0.000732	0.08324		accn=NULL class=lncRNA name= ref=UCSCGeneNoncode transcriptId=uc004aaz.1 cpcScore=-1.1713000 cnci=-0.2913921	NonCoding
TC10002662.hg.1	3.77	5.18	-2.67	2e-06	0.01229		accn=NR_038200 class=lncRNA name= ref=RefGeneNoncode transcriptId=NR_038200 cpcScore=-0.3375220 cnci=-0.3847782|accn=NULL class=lncRNA name= ref=UCSCGeneNoncode transcriptId=uc001jkr.2 cpcScore=-0.9716100 cnci=-0.3183216|linc-SLC16A9 chr10:-:61496634-61498362|linc-SLC16A9 chr10:-:61496752-61513154|linc-SLC16A9 chr10:-:61496769-61513198|linc-SLC16A9 chr10:-:61496940-61499105	NonCoding
TC19001584.hg.1	8.14	9.57	-2.69	5e-06	0.02216	PSG9	pregnancy specific beta-1-glycoprotein 9; NULL	Coding
TC05001205.hg.1	3.99	5.43	-2.71	0.000813	0.086044	CDH10	cadherin 10, type 2 (T2-cadherin); NULL	Coding
TC12002400.hg.1	5.55	6.99	-2.71	1.7e-05	0.02338		accn=NULL class=lncRNA name= ref=UCSCGeneNoncode transcriptId=uc001sos.2 cpcScore=4.0914200 cnci=-0.2375653	NonCoding
TC19001579.hg.1	5.85	7.29	-2.72	6.5e-05	0.034939	PSG7	pregnancy specific beta-1-glycoprotein 7 (gene/pseudogene)	Coding
TC12002919.hg.1	6.61	8.07	-2.74	0.005865	0.202056		accn=BC015493 class=mRNAlike lncRNA name=Human lncRNA ref=JounralRNA transcriptId=4417 cpcScore=-0.8336160 cnci=-0.2107075	NonCoding
TC17002878.hg.1	8.55	10.01	-2.74	0.00027	0.05951	ITGB3	integrin, beta 3 (platelet glycoprotein IIIa, antigen CD61)	Coding
TC02000530.hg.1	8.27	9.74	-2.77	0.00039	0.066269		BC005089,uc002ssh.3	Coding
TC02004703.hg.1	5.24	6.71	-2.77	0.000108	0.041601		accn=NR_038133 class=lncRNA name= ref=RefGeneNoncode transcriptId=NR_038133 cpcScore=2.9716400 cnci=-0.2854720	NonCoding
TC11002228.hg.1	6.27	7.74	-2.77	0.002839	0.146496	MMP7	matrix metallopeptidase 7 (matrilysin, uterine); NULL	Coding
TC14002322.hg.1	6.46	7.93	-2.77	0.000101	0.040547	C14orf37	chromosome 14 open reading frame 37	Coding
TC15001900.hg.1	3.66	5.15	-2.81	0.026156	0.361617		DQ578778,uc021swb.1	Coding
TC02002827.hg.1	6	7.5	-2.82	0.001262	0.104359	DOCK10	dedicator of cytokinesis 10; NULL	Coding
TC15000391.hg.1	6.09	7.59	-2.83	0.001646	0.11557	SLC27A2	solute carrier family 27 (fatty acid transporter), member 2; NULL	Coding
TC0X002141.hg.1	4.79	6.3	-2.85	0.001483	0.11136		accn=AK026301 class=mRNAlike lncRNA name=Human lncRNA ref=JounralRNA transcriptId=164 cpcScore=-1.2448900 cnci=-0.4221083	NonCoding
TC12000780.hg.1	5.78	7.32	-2.9	0.000474	0.069882	ANO4	anoctamin 4	Coding
TC21000025.hg.1	5.18	6.74	-2.95	0.000683	0.082087	RBM11	RNA binding motif protein 11; NULL	Coding
TC01005585.hg.1	6.07	7.64	-2.96	0.005125	0.189666		accn=BC042023 class=mRNAlike lncRNA name=Human lncRNA ref=JounralRNA transcriptId=411 cpcScore=-1.1807900 cnci=-0.4699693	NonCoding
TC02000705.hg.1	5.21	6.78	-2.97	0.000192	0.052695	ZC3H6	zinc finger CCCH-type containing 6; NULL	Coding
TC09001086.hg.1	8.25	9.82	-2.97	3.1e-05	0.02736		AK131521,uc004aaz.2	Coding
TC07002352.hg.1	4.47	6.05	-2.99	0.004327	0.175485		linc-ZNF727-3 chr7:+:63466641-63478469	NonCoding
TC12002536.hg.1	7.31	8.9	-3.01	0.000124	0.04386		accn=NULL class=lincRNA name=Human lincRNA ref=Scripture Reconstruction LincRNAs By Luo transcriptId=linc_luo_739 cpcScore=-1.3138600 cnci=-0.1201909	NonCoding
TC19001145.hg.1	7.92	9.52	-3.02	0.00015	0.047927	ZNF699	zinc finger protein 699	Coding
TC04000313.hg.1	6.13	7.73	-3.04	0.000562	0.07496	KIT	v-kit Hardy-Zuckerman 4 feline sarcoma viral oncogene homolog; NULL	Coding
TC08001359.hg.1	6.13	7.73	-3.05	0.000257	0.058526	ZNF704	zinc finger protein 704; NULL	Coding
TC19002495.hg.1	4.95	6.56	-3.05	5.1e-05	0.032305		accn=CR599789 class=mRNAlike lncRNA name=Human lncRNA ref=JounralRNA transcriptId=4884 cpcScore=1.2029000 cnci=-0.2961808|accn=NR_026824 class=lncRNA name= ref=RefGeneNoncode transcriptId=NR_026824 cpcScore=2.2215000 cnci=-0.1982695	NonCoding
TC02004433.hg.1	5.34	6.97	-3.09	0.000705	0.083106		accn=CR749844 class=mRNAlike lncRNA name=Human lncRNA ref=JounralRNA transcriptId=1346 cpcScore=0.4480540 cnci=-0.3244629	NonCoding
TC21000346.hg.1	7.02	8.65	-3.1	0.000519	0.072559	ADAMTS5	ADAM metallopeptidase with thrombospondin type 1 motif, 5; NULL	Coding
TC09002677.hg.1	6.36	8.04	-3.2	0.000628	0.07949		accn=AB233423 class=mRNAlike lncRNA name=NULL ref=H-invitational v7.5 transcriptId=HIT000330032 cpcScore=1.3377000 cnci=-1.0000000	NonCoding
TC19001582.hg.1	7.42	9.09	-3.2	9.4e-05	0.039229	PSG5	pregnancy specific beta-1-glycoprotein 5; NULL	Coding
TC04001494.hg.1	6.76	8.45	-3.22	0.001676	0.116892	PRSS12	protease, serine, 12 (neurotrypsin, motopsin); NULL	Coding
TC10002092.hg.1	7.74	9.45	-3.27	0.00053	0.072683		accn=M73837 class=mRNAlike lncRNA name=Human lncRNA ref=JounralRNA transcriptId=2497 cpcScore=3.9126000 cnci=-0.1120162	NonCoding
TC01005279.hg.1	6.04	7.75	-3.28	0.002635	0.142292		linc-LRRC38-2 chr1:-:14675449-14677518	NonCoding
TC11002647.hg.1	6.57	8.3	-3.3	0.000574	0.075698		accn=AK027515 class=mRNAlike lncRNA name=Human lncRNA ref=JounralRNA transcriptId=3487 cpcScore=-0.5230120 cnci=-0.1725000	NonCoding
TC17000715.hg.1	6.03	7.76	-3.31	0.002019	0.12697	PPM1E	protein phosphatase, Mg2+/Mn2+ dependent, 1E	Coding
TC12003123.hg.1	7.75	9.51	-3.39	0.000959	0.092011		accn=AB073212 class=mRNAlike lncRNA name=NULL ref=H-invitational v7.5 transcriptId=HIT000061215 cpcScore=3.0103000 cnci=-0.1662031	NonCoding
TC01000961.hg.1	8.07	9.86	-3.46	0.000392	0.066269	SLC6A17	solute carrier family 6, member 17; NULL	Coding
TC0X002133.hg.1	5.42	7.24	-3.53	0.000218	0.054184		accn=NULL class=lincRNA name=Human lincRNA ref=Scripture Reconstruction LincRNAs By Luo transcriptId=linc_luo_1432 cpcScore=-1.3119700 cnci=-0.2016114	NonCoding
TC17001485.hg.1	6.39	8.2	-3.53	1.2e-05	0.02338	KRTAP2-3	keratin associated protein 2-3; keratin associated protein 2-4; NULL	Coding
TC0X000574.hg.1	4.72	6.58	-3.63	0.000218	0.054184	DOCK11	dedicator of cytokinesis 11; NULL	Coding
TC06001976.hg.1	7.96	9.83	-3.65	0.001365	0.107815	BVES	blood vessel epicardial substance; NULL	Coding
TC06000945.hg.1	6.66	8.55	-3.7	0.000119	0.043372	GJA1	gap junction protein, alpha 1, 43kDa; NULL	Coding
TC02003890.hg.1	7.45	9.35	-3.74	0.002878	0.147126		accn=NR_027663 class=lncRNA name= ref=RefGeneNoncode transcriptId=NR_027663 cpcScore=3.8452900 cnci=-0.2018776	NonCoding
TC17001353.hg.1	7.66	9.56	-3.74	6.1e-05	0.03474	MYO1D	myosin ID	Coding
TC02003782.hg.1	4.06	5.99	-3.81	8e-06	0.02216		accn=AF052115 class=mRNAlike lncRNA name=Human lncRNA ref=JounralRNA transcriptId=1544 cpcScore=-0.8065680 cnci=-0.3517458	NonCoding
TC07001563.hg.1	4.8	6.79	-3.97	0.000722	0.08324	CACNA2D1	calcium channel, voltage-dependent, alpha 2/delta subunit 1; NULL	Coding
TC01004040.hg.1	5.4	7.41	-4.03	0.000163	0.048213	AKT3	v-akt murine thymoma viral oncogene homolog 3 (protein kinase B, gamma); NULL	Coding
TC03003359.hg.1	6.19	8.2	-4.03	0.000536	0.072945	GXYLT2	glucoside xylosyltransferase 2; NULL	Coding
TC06001941.hg.1	7.73	9.75	-4.06	0.000313	0.061622	RRAGD	Ras-related GTP binding D; NULL	Coding
TC19002365.hg.1	7.09	9.11	-4.06	4.8e-05	0.031295		linc-OR10H1-3 chr19:-:15962876-15965591	NonCoding
TC19002706.hg.1	6.98	9.01	-4.09	2.66e-07	0.005999	PSG3	pregnancy specific beta-1-glycoprotein 3; NULL	Coding
TC04002528.hg.1	5.04	7.08	-4.1	1.3e-05	0.02338		accn=AK092951 class=mRNAlike lncRNA name=Human lncRNA ref=JounralRNA transcriptId=2422 cpcScore=-1.1185200 cnci=-0.4320703	NonCoding
TC06001977.hg.1	6.45	8.51	-4.18	0.000124	0.04386	POPDC3	popeye domain containing 3; NULL	Coding
TC06000758.hg.1	6.18	8.28	-4.29	0.000331	0.062228	SH3BGRL2	SH3 domain binding glutamic acid-rich protein like 2; NULL	Coding
TC22001043.hg.1	4.32	6.42	-4.3	2.9e-05	0.027184		accn=AK124922 class=mRNAlike lncRNA name=Human lncRNA ref=JounralRNA transcriptId=380 cpcScore=-1.0988900 cnci=-0.3249960	NonCoding
TC19001155.hg.1	7.99	10.1	-4.33	0.002074	0.128849	OLFM2	olfactomedin 2	Coding
TC21000892.hg.1	5.43	7.56	-4.37	4.7e-05	0.030934		accn=AK095905 class=mRNAlike lncRNA name=Human lncRNA ref=JounralRNA transcriptId=1890 cpcScore=-1.2556800 cnci=-0.4501562	NonCoding
TC02000156.hg.1	8.11	10.27	-4.48	0.000457	0.069076	DPYSL5	dihydropyrimidinase-like 5; NULL	Coding
TC08002397.hg.1	3.84	6	-4.48	0.000667	0.080847		accn=BC004287 class=mRNAlike lncRNA name=Human lncRNA ref=JounralRNA transcriptId=4016 cpcScore=-1.2351700 cnci=-0.3444545	NonCoding
TC22000350.hg.1	8.31	10.51	-4.57	0.000203	0.05338	SEPT3	septin 3; NULL	Coding
TC01000909.hg.1	7.04	9.24	-4.6	0.000134	0.044827	S1PR1	sphingosine-1-phosphate receptor 1; NULL	Coding
TC18000435.hg.1	5.99	8.35	-5.13	0.000179	0.050888	DSC3	desmocollin 3	Coding
TC0X001376.hg.1	7.09	9.48	-5.22	6.3e-05	0.034924	GPC4	glypican 4; NULL	Coding
TC02001218.hg.1	6.4	8.87	-5.53	0.000245	0.057042	ADAM23	ADAM metallopeptidase domain 23; NULL	Coding
TC11000214.hg.1	5.08	7.81	-6.63	8.1e-05	0.037358	PDE3B	phosphodiesterase 3B, cGMP-inhibited	Coding
TC19002708.hg.1	6.88	9.63	-6.73	6.4e-05	0.034939	PSG1	pregnancy specific beta-1-glycoprotein 1; NULL	Coding
TC20000962.hg.1	5.84	8.71	-7.34	5.3e-05	0.032554	CYP24A1	cytochrome P450, family 24, subfamily A, polypeptide 1; NULL	Coding
TC01006240.hg.1	2.97	5.94	-7.84	0.000128	0.044011		accn=AL080074 class=mRNAlike lncRNA name=NULL ref=H-invitational v7.5 transcriptId=HIT000024195 cpcScore=-1.1901500 cnci=-0.4603623	NonCoding
TC06003783.hg.1	6.81	9.8	-7.95	5.8e-05	0.034044		accn=NR_024539 class=lncRNA name= ref=RefGeneNoncode transcriptId=NR_024539 cpcScore=2.1923300 cnci=-0.2703116	NonCoding
TC07003044.hg.1	3.3	6.91	-12.23	0.001056	0.096403		accn=AK055040 class=mRNAlike lncRNA name=Human lncRNA ref=JounralRNA transcriptId=3732 cpcScore=-1.2124600 cnci=-0.3909201|accn=NULL class=lncRNA name= ref=UCSCGeneNoncode transcriptId=uc003uhq.1 cpcScore=-1.1787300 cnci=-0.4902735	NonCoding

## Sheet: NV-C1-cis
Transcript Cluster ID	NV-cis Bi-weight Avg Signal (log2)	C1-cis Bi-weight Avg Signal (log2)	Fold Change (linear) (NV-cis vs. C1-cis)	ANOVA p-value (NV-cis vs. C1-cis)	FDR p-value (NV-cis vs. C1-cis)	Gene Symbol	Description	Group
TC15000573.hg.1	7.51	3.88	12.34	9.4e-05	0.048917		DQ585294,uc010uhz.1	Coding
TC02001749.hg.1	8.71	5.42	9.75	9e-06	0.03275	CYP1B1	NULL	Coding
TC15001837.hg.1	9.81	7.09	6.59	1.3e-05	0.03275	ANPEP	alanyl (membrane) aminopeptidase; NULL	Coding
TC05001963.hg.1	10.34	7.64	6.5	1.6e-05	0.03275	NMUR2	neuromedin U receptor 2; NULL	Coding
TC01002441.hg.1	9.44	6.92	5.71	1.1e-05	0.03275	LAPTM5	lysosomal protein transmembrane 5; NULL	Coding
TC08000899.hg.1	8.88	6.47	5.31	8.9e-05	0.048784	OTTHUMG00000163615	NULL	Coding
TC06000203.hg.1	7.4	5.11	4.87	0.001672	0.104045		uc021ynv.1	Coding
TC02001750.hg.1	9.66	7.4	4.79	1.2e-05	0.03275	CYP1B1	cytochrome P450, family 1, subfamily B, polypeptide 1; NULL	Coding
TC11003482.hg.1	9.67	7.5	4.49	2e-06	0.031574	SLC43A3	solute carrier family 43, member 3	Coding
TC06000226.hg.1	10.55	8.45	4.28	0.000134	0.052068	MIR3143	microRNA 3143	Coding
TC06001448.hg.1	7.16	5.08	4.24	0.000615	0.080649		uc021ysc.1	Coding
TC05000701.hg.1	10.38	8.35	4.07	0.000201	0.058475	EGR1	early growth response 1; NULL	Coding
TC19002510.hg.1	8.44	6.54	3.74	1e-05	0.03275		linc-CEACAM20-1 chr19:-:45041044-45060150|linc-CEACAM20-1 chr19:-:45045062-45050627|linc-CEACAM20-1 chr19:-:45050646-45124119|linc-CEACAM20-1 chr19:-:45050758-45059886	NonCoding
TC03003072.hg.1	11.78	9.94	3.58	0.000215	0.060113		linc-TXNRD3-2 chr3:-:127002626-127006220	NonCoding
TC19001609.hg.1	8.52	6.7	3.53	3.7e-05	0.03892	CEACAM22P	carcinoembryonic antigen-related cell adhesion molecule 2, pseudogene	Coding
TC12001377.hg.1	8.38	6.58	3.49	1.4e-05	0.03275	PKP2	plakophilin 2	Coding
TC02002218.hg.1	10.2	8.49	3.27	1.5e-05	0.03275	IL1A	interleukin 1, alpha; NULL	Coding
TC02002478.hg.1	8.22	6.51	3.27	0.000169	0.057354	DPP4	dipeptidyl-peptidase 4; NULL	Coding
TC01002772.hg.1	6.95	5.33	3.08	0.000132	0.052068	OTTHUMG00000009344	NULL	Coding
TC14000902.hg.1	7.47	5.85	3.08	0.000508	0.076711	RNASE1	ribonuclease, RNase A family, 1 (pancreatic); NULL	Coding
TC0X001567.hg.1	7.62	6.07	2.92	0.000209	0.059048		accn=NR_027760_2 class=lncRNA name= ref=RefGeneNoncode transcriptId=NR_027760_2 cpcScore=2.4223800 cnci=-0.2476909	NonCoding
TC01000757.hg.1	8.92	7.43	2.81	0.000189	0.05796	CTH	cystathionase (cystathionine gamma-lyase); NULL	Coding
TC04002368.hg.1	6.26	4.8	2.76	0.001058	0.092199		accn=DQ470079 class=mRNAlike lncRNA name=NULL ref=H-invitational v7.5 transcriptId=HIT000343452 cpcScore=1.5316600 cnci=-0.5112933	NonCoding
TC19000356.hg.1	9.39	7.93	2.74	0.00056	0.077979	GDF15	growth differentiation factor 15	Coding
TC07002337.hg.1	9.19	7.74	2.73	4.8e-05	0.040308		linc-ZNF727-19 chr7:+:57639695-57672355	NonCoding
TC03000878.hg.1	8.17	6.73	2.72	0.000978	0.09032	ARL14	ADP-ribosylation factor-like 14; NULL	Coding
TC14000584.hg.1	8.55	7.11	2.71	0.000169	0.057354	IFI27	interferon, alpha-inducible protein 27	Coding
TC04000590.hg.1	7.52	6.09	2.7	3e-06	0.031574	UGT8	UDP glycosyltransferase 8; NULL	Coding
TC06000204.hg.1	8.04	6.62	2.67	0.000639	0.080671		uc021ynw.1	Coding
TC01001173.hg.1	9.45	8.06	2.63	0.005913	0.171845	HIST2H4B	histone cluster 2, H4b; histone cluster 4, H4; histone cluster 2, H4a; histone cluster 1, H4l; histone cluster 1, H4e; histone cluster 1, H4b; histone cluster 1, H4h; histone cluster 1, H4c; histone cluster 1, H4j; histone cluster 1, H4k; histone cluster 1, H4f; histone cluster 1, H4d; histone cluster 1, H4a; histone cluster 1, H4i; NULL	Coding
TC07002123.hg.1	8.76	7.38	2.62	3.8e-05	0.03892		linc-OCM-3 chr7:+:5834112-5850617|linc-OCM-3 chr7:+:5834112-5855979	NonCoding
TC04000414.hg.1	9.57	8.19	2.61	1.8e-05	0.03275	EREG	epiregulin; NULL	Coding
TC01003192.hg.1	9.32	7.96	2.57	0.005236	0.163289	HIST2H4B	histone cluster 2, H4b; histone cluster 4, H4; histone cluster 2, H4a; histone cluster 1, H4l; histone cluster 1, H4e; histone cluster 1, H4b; histone cluster 1, H4h; histone cluster 1, H4c; histone cluster 1, H4j; histone cluster 1, H4k; histone cluster 1, H4f; histone cluster 1, H4d; histone cluster 1, H4a; histone cluster 1, H4i; NULL	Coding
TC09001022.hg.1	9.51	8.15	2.56	5e-06	0.03275	OTTHUMG00000000413	NULL	Coding
TC13000628.hg.1	7.14	5.8	2.54	0.000439	0.074274	KCTD4	potassium channel tetramerisation domain containing 4; NULL	Coding
TC14001821.hg.1	8.74	7.4	2.54	0.001889	0.109651		accn=AJ294851 class=mRNAlike lncRNA name=NULL ref=H-invitational v7.5 transcriptId=HIT000246658 cpcScore=-0.8530460 cnci=-0.2424470|accn=AY126456 class=mRNAlike lncRNA name=NULL ref=H-invitational v7.5 transcriptId=HIT000250729 cpcScore=-0.7976560 cnci=-0.1799725	NonCoding
TC17002326.hg.1	8.07	6.76	2.48	0.002271	0.118372		linc-AMZ2-2 chr17:+:66179198-66182891|linc-AMZ2-2 chr17:+:66179204-66185240|linc-AMZ2-2 chr17:+:66182289-66183347	NonCoding
TC18000847.hg.1	7.65	6.37	2.43	0.000484	0.076135		accn=BC065363 class=mRNAlike lncRNA name=Human lncRNA ref=JounralRNA transcriptId=2244 cpcScore=-0.8516620 cnci=-0.3033866	NonCoding
TC06001402.hg.1	8.6	7.32	2.43	0.001176	0.093543		uc021yqc.1	Coding
TC06000250.hg.1	8.14	6.88	2.41	0.001256	0.094324		uc021yqg.1	Coding
TC06001355.hg.1	8.96	7.69	2.4	0.000304	0.063832	HIST1H4H	histone cluster 1, H4h; histone cluster 2, H4b; histone cluster 4, H4; histone cluster 2, H4a; histone cluster 1, H4l; histone cluster 1, H4e; histone cluster 1, H4b; histone cluster 1, H4c; histone cluster 1, H4j; histone cluster 1, H4k; histone cluster 1, H4f; histone cluster 1, H4d; histone cluster 1, H4a; histone cluster 1, H4i; NULL	Coding
TC06000298.hg.1	7.42	6.17	2.37	0.002006	0.112218		uc021ytf.1	Coding
TC06001457.hg.1	7.42	6.17	2.37	0.002006	0.112218		uc021ysp.1	Coding
TC16000104.hg.1	7.42	6.17	2.37	0.002006	0.112218		uc021tbd.1	Coding
TC06001952.hg.1	6.11	4.88	2.34	0.000196	0.058475	EPHA7	EPH receptor A7; NULL	Coding
TC12000642.hg.1	8.43	7.22	2.32	8.9e-05	0.048784	GLIPR1	GLI pathogenesis-related 1	Coding
TC19001608.hg.1	7.59	6.38	2.31	0.00081	0.085995	CEACAM20	carcinoembryonic antigen-related cell adhesion molecule 20; NULL	Coding
TC06000295.hg.1	7.67	6.48	2.28	0.003218	0.136062		uc021ysq.1	Coding
TC06002698.hg.1	8.48	7.31	2.26	0.000314	0.064325		linc-PRR3 chr6:+:30484042-30486994|linc-PRR3 chr6:+:30486822-30488506	NonCoding
TC10001030.hg.1	8.45	7.28	2.25	2e-06	0.031574	SFTA1P	surfactant associated 1, pseudogene; NULL	Coding
TC01003115.hg.1	6.36	5.2	2.24	0.000539	0.076946	PDZK1P1	PDZ domain containing 1 pseudogene 1	Coding
TC18000542.hg.1	6.41	5.26	2.23	4e-05	0.03892	ALPK2	alpha-kinase 2; NULL	Coding
TC03002078.hg.1	5.9	4.74	2.23	0.002943	0.131427	LIPH	lipase, member H; NULL	Coding
TC21000794.hg.1	7.45	6.3	2.22	0.00033	0.065378		linc-PCBP3 chr21:+:47013567-47016923|linc-PCBP3 chr21:+:47013591-47017005	NonCoding
TC06003006.hg.1	7.76	6.62	2.2	7.7e-05	0.046974		accn=AK074526 class=mRNAlike lncRNA name=Human lncRNA ref=JounralRNA transcriptId=5428 cpcScore=-0.7357090 cnci=-0.2668499|accn=BC028284 class=mRNAlike lncRNA name=NULL ref=H-invitational v7.5 transcriptId=HIT000091557 cpcScore=-0.5677900 cnci=-0.0731097|accn=BC068059 class=mRNAlike lncRNA name=NULL ref=H-invitational v7.5 transcriptId=HIT000262919 cpcScore=1.4780000 cnci=-0.0554338	NonCoding
TC06000675.hg.1	7.33	6.19	2.2	0.001543	0.099453	FAM83B	family with sequence similarity 83, member B; NULL	Coding
TC22001324.hg.1	7	5.87	2.19	0.000502	0.076711		accn=NR_027833 class=lncRNA name= ref=RefGeneNoncode transcriptId=NR_027833 cpcScore=4.6755900 cnci=-0.2129944	NonCoding
TC22000551.hg.1	10.02	8.91	2.16	0.003044	0.133364	ZNF280A	zinc finger protein 280A; NULL	Coding
TC17001083.hg.1	8.63	7.52	2.16	0.001975	0.111422	CLDN7	claudin 7	Coding
TC01005437.hg.1	8.61	7.5	2.15	1.3e-05	0.03275		accn=S70612 class=mRNAlike lncRNA name=Human lncRNA ref=JounralRNA transcriptId=284 cpcScore=12.6046000 cnci=-0.0793036	NonCoding
TC01003130.hg.1	6.37	5.27	2.14	0.00117	0.093543	PDZK1P1	PDZ domain containing 1 pseudogene 1; NULL	Coding
TC6_mcf_hap5000046.hg.1	8.03	6.94	2.13	0.010588	0.218575	HCP5	HLA complex P5 (non-protein coding); NULL	Coding
TC15000301.hg.1	4.86	3.77	2.13	0.003327	0.138137		cdna:known chromosome:GRCh37:15:41291472:41297063:1 gene:ENSG00000259617 gene_biotype:antisense transcript_biotype:antisense	Coding
TC06000293.hg.1	7.93	6.84	2.12	0.002346	0.119245		uc021ysl.1	Coding
TC6_ssto_hap7000179.hg.1	6.84	5.76	2.11	0.000385	0.071059		linc-PTER-1 chr6_ssto_hap7:+:2356965-2362624	NonCoding
TC03001071.hg.1	9.23	8.16	2.1	0.008639	0.198982	HES1	hairy and enhancer of split 1, (Drosophila); NULL	Coding
TC02004582.hg.1	5.79	4.72	2.1	0.011663	0.226188		linc-CCDC115-2 chr2:-:131223035-131258280	NonCoding
TC06001368.hg.1	8.13	7.06	2.1	0.002932	0.131049		uc021ynk.1	Coding
TC06001415.hg.1	8.13	7.06	2.1	0.002932	0.131049		uc021yqz.1	Coding
TC17001105.hg.1	8.11	7.05	2.09	0.004147	0.149686		uc021tpt.1	Coding
TC02000838.hg.1	5.12	4.07	2.08	0.026258	0.308853		DQ570062,uc010zat.2	Coding
TC02004830.hg.1	9.79	8.74	2.08	0.003368	0.138869		accn=NULL class=lincRNA name=Human lincRNA ref=Scripture Reconstruction LincRNAs By Luo transcriptId=linc_luo_283 cpcScore=-1.3312400 cnci=-0.2195856	NonCoding
TC22001307.hg.1	6.23	5.18	2.08	0.003186	0.135729		linc-SLC5A4 chr22:-:32723157-32739092	NonCoding
TC11002268.hg.1	8.59	7.54	2.08	0.000175	0.057384	KDELC2	KDEL (Lys-Asp-Glu-Leu) containing 2	Coding
TC14000899.hg.1	5.95	4.89	2.08	0.009656	0.209446		uc021rof.1	Coding
TC06000909.hg.1	8.45	7.39	2.08	6.5e-05	0.046118	MARCKS	myristoylated alanine-rich protein kinase C substrate; NULL	Coding
TC06001410.hg.1	11.52	10.46	2.08	7.3e-05	0.046974		uc021yqp.1	Coding
TC12001309.hg.1	8.15	7.09	2.08	1.7e-05	0.03275	BCAT1	branched chain amino-acid transaminase 1, cytosolic	Coding
TC11001372.hg.1	8.82	7.76	2.07	5.25e-07	0.019327	CYB5R2	cytochrome b5 reductase 2	Coding
TC09000176.hg.1	8.09	7.04	2.07	2e-05	0.03275	OTTHUMG00000000451	NULL	Coding
TC21000560.hg.1	7.52	6.48	2.06	0.006274	0.176714		linc-POTED-9 chr21:+:9698811-9699252	NonCoding
TC08002288.hg.1	7.12	6.08	2.06	0.000322	0.064968		linc-DUSP26-6 chr8:-:37374022-37386629	NonCoding
TC06001461.hg.1	8.39	7.35	2.06	0.000609	0.080089		uc021ysv.1	Coding
TC22000262.hg.1	8.72	7.68	2.05	0.000112	0.049315	APOL6	apolipoprotein L, 6; NULL	Coding
TC15000545.hg.1	4.79	3.76	2.05	0.007996	0.192073		DQ601452,uc021sok.1	Coding
TC04002100.hg.1	9.93	8.89	2.05	3.9e-05	0.03892		accn=AY956318 class=mRNAlike lncRNA name=NULL ref=H-invitational v7.5 transcriptId=HIT000333296 cpcScore=0.3543570 cnci=-0.3343817	NonCoding
TC16000173.hg.1	8.03	6.99	2.05	0.009583	0.208863		uc021tdf.1	Coding
TC11003389.hg.1	6.83	5.81	2.04	0.002113	0.115275		accn=NULL class=lncRNA name= ref=UCSCGeneNoncode transcriptId=uc001pye.1 cpcScore=-1.0979600 cnci=-0.3704934	NonCoding
TC08001129.hg.1	5.11	4.08	2.04	0.003826	0.144994	OTTHUMG00000164278	NULL	Coding
TC05000184.hg.1	8.13	7.1	2.04	0.004196	0.150309	PTGER4	prostaglandin E receptor 4 (subtype EP4); NULL	Coding
TC01005783.hg.1	5.88	4.85	2.04	0.000911	0.088771		accn=NR_003377 class=lncRNA name= ref=RefGeneNoncode transcriptId=NR_003377 cpcScore=3.2927000 cnci=-0.2781953	NonCoding
TC12000321.hg.1	6.37	5.35	2.04	0.003773	0.144689	LOC100506684	uncharacterized LOC100506684	Coding
TC20000395.hg.1	10.32	9.29	2.03	0.003606	0.142872	SNAI1	snail family zinc finger 1; NULL	Coding
TC03002295.hg.1	8.57	7.54	2.03	0.001427	0.097944		linc-MOBP chr3:+:39462166-39465596	NonCoding
TC09002047.hg.1	7.37	6.35	2.03	0.000552	0.077696		linc-NTRK2-4 chr9:+:87027027-87112569	NonCoding
TC15001896.hg.1	4.86	3.84	2.02	0.038676	0.357621		DQ592588,uc002bsx.1	Coding
TC20001433.hg.1	5.61	4.59	2.02	0.021178	0.28534		linc-JAG1-10 chr20:-:12286260-12297133	NonCoding
TC17001924.hg.1	11	9.98	2.02	0.000577	0.078614	LGALS3BP	lectin, galactoside-binding, soluble, 3 binding protein	Coding
TC17000364.hg.1	7.32	6.31	2.02	0.010627	0.21883		uc021tuo.1|uc021tup.1	Coding
TC0X001190.hg.1	5.35	4.34	2.01	0.000473	0.074622	POF1B	premature ovarian failure, 1B; NULL	Coding
TC03002732.hg.1	9.15	8.15	2	0.00104	0.092199		accn=BC005178 class=mRNAlike lncRNA name=NULL ref=H-invitational v7.5 transcriptId=HIT000086478 cpcScore=-1.1429900 cnci=-1.0000000	NonCoding
TC06000339.hg.1	8.66	7.66	2	0.000467	0.074622	OTTHUMG00000132773	NULL	Coding
TC6_mann_hap4000032.hg.1	8.66	7.66	2	0.000467	0.074622	OTTHUMG00000149304	NULL	Coding
TC6_mcf_hap5000024.hg.1	8.66	7.66	2	0.000467	0.074622	OTTHUMG00000149535	NULL	Coding
TC15000538.hg.1	5.78	4.78	2	0.000163	0.056424		DQ578824,uc010uhq.2	Coding
TC06000252.hg.1	5.26	4.26	2	0.006413	0.178362		uc021yqk.1	Coding
TC22000679.hg.1	6.63	5.63	2	0.011949	0.228459	OTTHUMG00000058271	NULL	Coding
TC15000570.hg.1	4.8	3.81	1.99	0.026453	0.309691		DQ601452,uc010uhy.2	Coding
TC06000197.hg.1	9.07	8.07	1.99	0.001207	0.093543		uc021ynp.1	Coding
TC06001389.hg.1	9.07	8.07	1.99	0.001207	0.093543		uc021ypd.1	Coding
TC06001393.hg.1	9.07	8.07	1.99	0.001207	0.093543		uc021ypk.1	Coding
TC14000779.hg.1	9.07	8.07	1.99	0.001207	0.093543		uc021sdz.1	Coding
TC17000134.hg.1	9.07	8.07	1.99	0.001207	0.093543		uc021tpx.1	Coding
TC12001625.hg.1	8.88	7.89	1.98	8.7e-05	0.048784	DDIT3	DNA-damage-inducible transcript 3	Coding
TC06003704.hg.1	7.75	6.77	1.98	0.024413	0.30067		accn=BC040303 class=mRNAlike lncRNA name=Human lncRNA ref=JounralRNA transcriptId=4378 cpcScore=-1.1588000 cnci=-0.2313280	NonCoding
TC09000737.hg.1	9.76	8.77	1.98	0.005464	0.166479		ncrna:snoRNA chromosome:GRCh37:9:133325241:133325342:1 gene:ENSG00000238298 gene_biotype:snoRNA transcript_biotype:snoRNA	Coding
TC15001907.hg.1	5.69	4.71	1.98	0.009038	0.203023		DQ580631,uc021swe.1	Coding
TC01001061.hg.1	9.07	8.1	1.97	0.021942	0.28892		BC071797,uc001ejc.3	Coding
TC11002782.hg.1	6.52	5.54	1.97	0.03417	0.340979		accn=BC128124 class=mRNAlike lncRNA name=NULL ref=H-invitational v7.5 transcriptId=HIT000389652 cpcScore=-1.3990500 cnci=-0.4358472	NonCoding
TC13001298.hg.1	8.53	7.56	1.97	0.024396	0.300621		linc-ARHGEF7-2 chr13:+:111635653-111642911	NonCoding
TC06001394.hg.1	9.06	8.08	1.97	0.001035	0.092199		uc021ypm.1	Coding
TC17000843.hg.1	8.52	7.55	1.96	0.003842	0.145039		uc021ucu.1	Coding
TC03002590.hg.1	8.24	7.27	1.96	0.00338	0.139171		linc-TM4SF4-2 chr3:+:149002729-149005632	NonCoding
TC06000259.hg.1	9.06	8.09	1.96	0.001141	0.093212		uc021yra.1	Coding
TC06001359.hg.1	7.81	6.84	1.96	0.002191	0.117328		uc021ymz.1	Coding
TC19001511.hg.1	9.23	8.27	1.95	0.000729	0.08214	FBXO27	F-box protein 27	Coding
TC01003173.hg.1	6.64	5.67	1.95	0.000435	0.074038		uc021oxp.1	Coding
TC06000237.hg.1	8.04	7.07	1.95	0.000606	0.079959		uc021ypq.1	Coding
TC06000261.hg.1	7.71	6.75	1.94	0.00097	0.09032		uc021yre.1	Coding
TC01002845.hg.1	8.38	7.44	1.93	0.002545	0.124182	GBP3	guanylate binding protein 3; NULL	Coding
TC11002381.hg.1	6.81	5.87	1.93	0.001047	0.092199		AK021804,uc001pye.1	Coding
TC12002907.hg.1	5.98	5.04	1.93	0.001761	0.106019		accn=AF086028 class=mRNAlike lncRNA name=NULL ref=H-invitational v7.5 transcriptId=HIT000066907 cpcScore=-1.1065100 cnci=-0.3091324	NonCoding
TC06001373.hg.1	7.97	7.03	1.93	0.012306	0.231264		uc021yok.1	Coding
TC04000478.hg.1	9.81	8.86	1.93	0.001361	0.096834	SPP1	secreted phosphoprotein 1; NULL	Coding
TC06001403.hg.1	7.85	6.9	1.93	0.001432	0.098004		uc021yqf.1	Coding
TC01004679.hg.1	8.12	7.17	1.92	0.040503	0.362362		linc-NBPF9-9 chr1:+:142803530-142826641|linc-NBPF9-9 chr1:+:142803533-142808679|linc-NBPF9-9 chr1:+:142813234-142826580|linc-NBPF9-9 chr1:+:142818798-142826503|linc-NBPF9-9 chr1:+:142823382-142825093	NonCoding
TC19002599.hg.1	9.71	8.77	1.92	0.001337	0.096455		linc-ZNF606 chr19:-:58521908-58537013	NonCoding
TC12001459.hg.1	8.85	7.92	1.91	0.003688	0.144371	RND1	Rho family GTPase 1	Coding
TC10000966.hg.1	7.14	6.21	1.91	0.004807	0.158043	IDI2	isopentenyl-diphosphate delta isomerase 2; NULL	Coding
TC02000830.hg.1	6.36	5.43	1.91	0.014238	0.244102	POTEE	POTE ankyrin domain family, member E	Coding
TC06000688.hg.1	7.31	6.38	1.91	0.003928	0.146205		uc021zbd.1	Coding
TC06000371.hg.1	11.18	10.26	1.9	0.017979	0.267657	TNF	tumor necrosis factor; NULL	Coding
TC6_cox_hap2000067.hg.1	11.18	10.26	1.9	0.017979	0.267657	TNF	tumor necrosis factor; NULL	Coding
TC6_dbb_hap3000058.hg.1	11.18	10.26	1.9	0.017979	0.267657	TNF	tumor necrosis factor; NULL	Coding
TC6_mann_hap4000059.hg.1	11.18	10.26	1.9	0.017979	0.267657	TNF	tumor necrosis factor; NULL	Coding
TC6_mcf_hap5000053.hg.1	11.18	10.26	1.9	0.017979	0.267657	TNF	tumor necrosis factor; NULL	Coding
TC6_qbl_hap6000058.hg.1	11.18	10.26	1.9	0.017979	0.267657	TNF	tumor necrosis factor; NULL	Coding
TC6_ssto_hap7000054.hg.1	11.18	10.26	1.9	0.017979	0.267657	TNF	tumor necrosis factor; NULL	Coding
TCUn_gl000221000001.hg.1	8.89	7.96	1.9	0.043639	0.374156		DQ592442,uc011mfv.1	Coding
TC19001275.hg.1	7.33	6.4	1.9	0.000249	0.061394	BST2	bone marrow stromal cell antigen 2	Coding
TC06000183.hg.1	6.67	5.74	1.9	0.013311	0.239002		uc021yne.1	Coding
TC06000193.hg.1	6.67	5.74	1.9	0.013311	0.239002		uc021ynl.1	Coding
TC06001088.hg.1	9.74	8.83	1.89	0.001767	0.106149	ULBP2	UL16 binding protein 2; NULL	Coding
TC6_ssto_hap7000098.hg.1	7.01	6.09	1.89	0.001707	0.104618	ZNF311	zinc finger protein 311; NULL	Coding
TC06002439.hg.1	4.66	3.75	1.89	0.002562	0.124603		accn=NULL class=mRNAlike lncRNA name=vega lncRNA ref=GENCODE transcriptId=OTTHUMT00000039657 cpcScore=-1.2732500 cnci=-0.3289782	NonCoding
TC06003012.hg.1	11.22	10.3	1.89	0.000874	0.087997		linc-NT5DC1-2 chr6:+:115319521-115323156	NonCoding
TC06001411.hg.1	8.49	7.57	1.89	0.008468	0.197251		uc021yqs.1	Coding
TC6_apd_hap1000036.hg.1	11.02	10.11	1.88	0.016739	0.260901	TNF	tumor necrosis factor; NULL	Coding
TC06003562.hg.1	5.62	4.7	1.88	0.002995	0.13298		accn=NULL class=lncRNA name= ref=UCSCGeneNoncode transcriptId=uc003nlq.2 cpcScore=-0.6649160 cnci=-0.2613436|accn=NULL class=lncRNA name= ref=EnsemblNoncode transcriptId=ENST00000440244 cpcScore=-0.6915860 cnci=-0.2800566	NonCoding
TC6_cox_hap2000116.hg.1	7.2	6.29	1.88	0.001048	0.092199	ZNF311	zinc finger protein 311; NULL	Coding
TC6_apd_hap1000054.hg.1	7.05	6.14	1.88	0.001672	0.104045	ZNF311	zinc finger protein 311; NULL	Coding
TC6_dbb_hap3000104.hg.1	7.05	6.14	1.88	0.001672	0.104045	ZNF311	zinc finger protein 311; NULL	Coding
TC6_mann_hap4000094.hg.1	7.05	6.14	1.88	0.001672	0.104045	ZNF311	zinc finger protein 311; NULL	Coding
TC06000181.hg.1	7.94	7.03	1.88	0.000857	0.087997		uc021ync.1	Coding
TC19000434.hg.1	7.92	7.01	1.88	0.00565	0.168509		uc021usc.1	Coding
TC07000137.hg.1	9.1	8.2	1.87	0.000493	0.076711	IL6	interleukin 6 (interferon, beta 2); NULL	Coding
TC07002886.hg.1	8.21	7.31	1.87	0.001365	0.096834		accn=AJ237589 class=mRNAlike lncRNA name=Human lncRNA ref=JounralRNA transcriptId=5306 cpcScore=4.5323400 cnci=-0.1020596	NonCoding
TC19001977.hg.1	6.56	5.65	1.87	0.001455	0.09873		accn=M55091 class=mRNAlike lncRNA name=NULL ref=H-invitational v7.5 transcriptId=HIT000195767 cpcScore=-1.2394600 cnci=-0.4641472	NonCoding
TC11002385.hg.1	4.46	3.56	1.87	0.018283	0.269514	MIR100	microRNA 100	Coding
TC6_apd_hap1000027.hg.1	8.8	7.9	1.87	0.000263	0.061394	OTTHUMG00000148794	NULL	Coding
TC6_cox_hap2000037.hg.1	8.8	7.9	1.87	0.000263	0.061394	OTTHUMG00000132955	NULL	Coding
TC6_dbb_hap3000030.hg.1	8.8	7.9	1.87	0.000263	0.061394	OTTHUMG00000149022	NULL	Coding
TC6_qbl_hap6000030.hg.1	8.8	7.9	1.87	0.000263	0.061394	OTTHUMG00000004916	NULL	Coding
TC6_ssto_hap7000030.hg.1	8.8	7.9	1.87	0.000263	0.061394	OTTHUMG00000133032	NULL	Coding
TC16000223.hg.1	6.14	5.24	1.87	0.000629	0.080671	ACSM3	acyl-CoA synthetase medium-chain family member 3; NULL	Coding
TC06000290.hg.1	8.36	7.46	1.87	0.000867	0.087997		uc021ysd.1	Coding
TC01001107.hg.1	9.29	8.39	1.87	0.000733	0.08214		uc021ovi.1	Coding
TC01001129.hg.1	9.29	8.39	1.87	0.000733	0.08214		uc021ovs.1	Coding
TC01003105.hg.1	9.29	8.39	1.87	0.000733	0.08214		uc021ouu.1	Coding
TC01003140.hg.1	9.29	8.39	1.87	0.000733	0.08214		uc021ovt.1	Coding
TC06000228.hg.1	9.29	8.39	1.87	0.000733	0.08214		uc021ypb.1	Coding
TC09000917.hg.1	9.29	8.39	1.87	0.000733	0.08214		uc022bdq.1|uc022bdr.1	Coding
TC15001309.hg.1	9.29	8.39	1.87	0.000733	0.08214		uc021skk.1|uc021skl.1	Coding
TC15001310.hg.1	9.29	8.39	1.87	0.000733	0.08214		uc021skm.1|uc021skn.1	Coding
TC02001364.hg.1	7.8	6.9	1.86	0.000585	0.078877	CCL20	chemokine (C-C motif) ligand 20; NULL	Coding
TC20001583.hg.1	6.65	5.75	1.86	0.000394	0.071285		accn=NULL class=lincRNA name=Human lincRNA ref=Scripture Reconstruction LincRNAs By Luo transcriptId=linc_luo_1847 cpcScore=-1.3300400 cnci=-0.2943890	NonCoding
TC07000307.hg.1	9.43	8.53	1.86	0.000628	0.080671	UPP1	uridine phosphorylase 1; NULL	Coding
TC02002317.hg.1	6.72	5.83	1.86	0.005334	0.164687	POTEF	POTE ankyrin domain family, member F; NULL	Coding
TC06000196.hg.1	8.29	7.4	1.86	0.006263	0.176665		uc021yno.1	Coding
TC17000415.hg.1	5.4	4.5	1.86	0.045731	0.380309		DQ580080,uc021tvd.1	Coding
TC17000422.hg.1	5.4	4.5	1.86	0.045731	0.380309		DQ580080,uc021tvg.1	Coding
TC17000429.hg.1	5.4	4.5	1.86	0.045731	0.380309		DQ580080,uc021tvl.1	Coding
TC17000435.hg.1	5.4	4.5	1.86	0.045731	0.380309		DQ580080,uc021tvp.1	Coding
TC17000458.hg.1	5.4	4.5	1.86	0.045731	0.380309		DQ580080,uc002hpv.1	Coding
TC17000735.hg.1	5.4	4.5	1.86	0.045731	0.380309		DQ580080,uc021uaz.1	Coding
TC17000753.hg.1	5.4	4.5	1.86	0.045731	0.380309		DQ580080,uc021ubh.1	Coding
TC17001045.hg.1	5.4	4.5	1.86	0.045731	0.380309		DQ586040,uc002gay.1	Coding
TC17001413.hg.1	5.4	4.5	1.86	0.045731	0.380309		DQ586040,uc002hpl.3	Coding
TC04001598.hg.1	8.4	7.52	1.85	0.004069	0.148445	LOC100507639	uncharacterized LOC100507639; NULL	Coding
TC06002222.hg.1	10.11	9.22	1.84	0.000244	0.061394	RAET1L	retinoic acid early transcript 1L; NULL	Coding
TC14001751.hg.1	7.59	6.71	1.84	0.00369	0.144371		accn=NULL class=lincRNA name=Human lincRNA ref=Scripture Reconstruction LincRNAs By Luo transcriptId=linc_luo_819 cpcScore=-1.3618600 cnci=-0.2661929	NonCoding
TC03002788.hg.1	7.2	6.33	1.84	0.005411	0.16548		linc-SUMF1-2 chr3:-:5732229-5741025	NonCoding
TC17000993.hg.1	4.95	4.07	1.84	0.022214	0.289975	SNORD91A	small nucleolar RNA, C/D box 91A	Coding
TC19000711.hg.1	10.03	9.16	1.83	0.001381	0.096834	PPP1R15A	protein phosphatase 1, regulatory subunit 15A	Coding
TC0X000417.hg.1	9.16	8.29	1.83	0.000264	0.061394	PBDC1	polysaccharide biosynthesis domain containing 1; NULL	Coding
TC10002467.hg.1	7.53	6.67	1.82	0.001193	0.093543		accn=NULL class=lincRNA name=Human lincRNA ref=Scripture Reconstruction LincRNAs By Luo transcriptId=linc_luo_1355 cpcScore=-1.6840500 cnci=-0.2420885|linc-KIN-6 chr10:-:10825866-10836940|linc-KIN-6 chr10:-:10826401-10836877|linc-KIN-6 chr10:-:10826401-10836877|linc-KIN-6 chr10:-:10826417-10837007|linc-KIN-6 chr10:-:10826417-10837007|linc-KIN-6 chr10:-:10826436-10836943|linc-KIN-6 chr10:-:1082687…	NonCoding
TC6_qbl_hap6000107.hg.1	7	6.14	1.82	0.001654	0.103627	ZNF311	zinc finger protein 311; NULL	Coding
TC08001961.hg.1	4.47	3.6	1.82	0.001099	0.092716		linc-SULF1-2 chr8:+:69901719-69942176	NonCoding
TC04000880.hg.1	7.16	6.3	1.82	0.00298	0.132435		cdna:pseudogene chromosome:GRCh37:4:182443813:182444154:1 gene:ENSG00000225356 gene_biotype:pseudogene transcript_biotype:processed_pseudogene	Coding
TC17000396.hg.1	9.3	8.44	1.81	0.002648	0.126091	SLFN5	schlafen family member 5	Coding
TC06001445.hg.1	7.9	7.05	1.81	0.000266	0.061428		uc021yrz.1	Coding
TC06000234.hg.1	7.91	7.05	1.81	0.003927	0.146205		uc021ypl.1	Coding
TC06000108.hg.1	9.25	8.4	1.8	0.011607	0.225754	MYLIP	myosin regulatory light chain interacting protein; microRNA 4639; NULL	Coding
TC01002956.hg.1	5.19	4.34	1.8	0.018741	0.271823		FW340027,uc021orf.1	Coding
TC01001099.hg.1	5.82	4.97	1.8	0.000617	0.080671	PDZK1	PDZ domain containing 1; NULL	Coding
TC0Y000006.hg.1	7.41	6.56	1.8	0.000525	0.076864	CSF2RA	colony stimulating factor 2 receptor, alpha, low-affinity (granulocyte-macrophage)	Coding
TC0X001501.hg.1	8.14	7.3	1.8	0.000467	0.074622	CSAG2	CSAG family, member 2; CSAG family, member 3; NULL	Coding
TC06000180.hg.1	7.92	7.07	1.8	0.000357	0.068481		uc021ymv.1	Coding
TC06001762.hg.1	8.83	7.99	1.79	0.001337	0.096455	NFKBIE	nuclear factor of kappa light polypeptide gene enhancer in B-cells inhibitor, epsilon; NULL	Coding
TC12001796.hg.1	6.45	5.61	1.79	0.001812	0.107263	DUSP6	dual specificity phosphatase 6	Coding
TC09001630.hg.1	9	8.15	1.79	0.002165	0.116874		uc022boh.1	Coding
TC06003133.hg.1	7.83	6.99	1.79	0.000742	0.082363		accn=EF491789 class=mRNAlike lncRNA name=NULL ref=H-invitational v7.5 transcriptId=HIT000395516 cpcScore=1.3148500 cnci=-0.1683662|accn=FJ011559 class=mRNAlike lncRNA name=NULL ref=H-invitational v7.5 transcriptId=HIT000558398 cpcScore=0.9670750 cnci=-0.1411137	NonCoding
TC15000550.hg.1	5.52	4.68	1.79	0.00137	0.096834		DQ588475,uc002akj.3	Coding
TC05001551.hg.1	7.94	7.11	1.79	0.046617	0.38272	OTTHUMG00000162780	NULL	Coding
TC06001600.hg.1	5.31	4.47	1.79	0.023821	0.298111		DQ582547,uc003ofi.3	Coding
TC17001341.hg.1	4.37	3.54	1.78	6.8e-05	0.046118	EVI2B	ecotropic viral integration site 2B; NULL	Coding
TC03000905.hg.1	8.4	7.57	1.78	0.009309	0.206175		uc021xhc.1	Coding
TC05001075.hg.1	8.4	7.57	1.78	0.009309	0.206175		uc021yjt.1	Coding
TC05001076.hg.1	8.4	7.57	1.78	0.009309	0.206175		uc021yjv.1	Coding
TC05002164.hg.1	8.4	7.57	1.78	0.009309	0.206175		uc021yke.1	Coding
TC06001414.hg.1	8.38	7.55	1.78	0.015199	0.251244		uc021yqx.1	Coding
TC06001418.hg.1	8.4	7.57	1.78	0.009309	0.206175		uc021yrg.1	Coding
TC07001568.hg.1	7.14	6.31	1.78	0.001329	0.096438	SEMA3A	sema domain, immunoglobulin domain (Ig), short basic domain, secreted, (semaphorin) 3A; NULL	Coding
TC6_mcf_hap5000068.hg.1	7.96	7.14	1.77	0.032058	0.332693	C4B	NULL	Coding
TC02002339.hg.1	6.25	5.43	1.77	0.008595	0.198628	POTEI	POTE ankyrin domain family, member I; NULL	Coding
TC03002720.hg.1	7.13	6.31	1.77	0.015533	0.2536		accn=BX641108 class=mRNAlike lncRNA name=Human lncRNA ref=JounralRNA transcriptId=2183 cpcScore=-1.1488800 cnci=-0.3507352	NonCoding
TC11002234.hg.1	7.41	6.59	1.77	6.8e-05	0.046118	MMP1	matrix metallopeptidase 1 (interstitial collagenase); NULL	Coding
TC11001686.hg.1	4.91	4.1	1.76	0.004211	0.150582		DQ575274,uc021qib.1	Coding
TC06001479.hg.1	7.13	6.32	1.76	0.000947	0.09024	ZNF311	zinc finger protein 311; NULL	Coding
TC02000816.hg.1	6.29	5.47	1.76	0.007345	0.185586	POTEJ	POTE ankyrin domain family, member J; NULL	Coding
TC04000411.hg.1	9.03	8.21	1.76	0.016827	0.261755	CXCL1	chemokine (C-X-C motif) ligand 1 (melanoma growth stimulating activity, alpha); NULL	Coding
TC12002671.hg.1	6.17	5.37	1.75	0.001236	0.093861		accn=AK097496 class=mRNAlike lncRNA name=Human lncRNA ref=JounralRNA transcriptId=4544 cpcScore=-0.8384730 cnci=-0.2088597|accn=NULL class=lncRNA name= ref=EnsemblNoncode transcriptId=ENST00000541320 cpcScore=-1.0822700 cnci=-0.2106678|accn=NULL class=lncRNA name= ref=EnsemblNoncode transcriptId=ENST00000510001 cpcScore=-0.8920230 cnci=-0.2613896|accn=NULL class=lncRNA name= ref=EnsemblNoncode tr…	NonCoding
TC01004781.hg.1	8.58	7.77	1.75	0.000624	0.080671		accn=AF086545 class=mRNAlike lncRNA name=NULL ref=H-invitational v7.5 transcriptId=HIT000067424 cpcScore=1.7916000 cnci=-0.2381642	NonCoding
TC07001606.hg.1	5.87	5.06	1.75	0.000188	0.05796	SAMD9L	sterile alpha motif domain containing 9-like; NULL	Coding
TC08002271.hg.1	8.71	7.91	1.74	0.001654	0.103627		accn=BC012900 class=mRNAlike lncRNA name=Human lncRNA ref=JounralRNA transcriptId=3940 cpcScore=-0.9355230 cnci=-0.2740585	NonCoding
TC17000151.hg.1	6.71	5.91	1.74	0.005835	0.171443	ADPRM	ADP-ribose/CDP-alcohol diphosphatase, manganese-dependent; NULL	Coding
TC13000960.hg.1	7.51	6.71	1.74	0.002925	0.130969		linc-SPATA13 chr13:+:24532746-24545841|linc-SPATA13 chr13:+:24541422-24545841	NonCoding
TC07003310.hg.1	9.98	9.19	1.74	0.001527	0.099216	UPK3B	uroplakin 3B; NULL	Coding
TC16000805.hg.1	7.81	7.01	1.74	0.00078	0.084437		uc021tbe.1	Coding
TC06002714.hg.1	12.09	11.3	1.73	0.006244	0.176561		accn=AF043342 class=mRNAlike lncRNA name=NULL ref=H-invitational v7.5 transcriptId=HIT000063739_04 cpcScore=3.5417600 cnci=-0.1099850|accn=AF098751 class=mRNAlike lncRNA name=NULL ref=H-invitational v7.5 transcriptId=HIT000068557_04 cpcScore=2.7942700 cnci=-0.1104595	NonCoding
TC16000967.hg.1	9.58	8.78	1.73	0.00062	0.080671	PALB2	partner and localizer of BRCA2	Coding
TC6_mann_hap4000176.hg.1	6.03	5.23	1.73	0.004083	0.148738		linc-CHAC1 chr6_mann_hap4:+:2370338-2376003	NonCoding
TC07001605.hg.1	8.46	7.67	1.73	0.044309	0.376237	SAMD9	sterile alpha motif domain containing 9; NULL	Coding
TC06000216.hg.1	9.05	8.26	1.73	0.002439	0.121301		uc021yor.1	Coding
TC06001371.hg.1	9.05	8.26	1.73	0.002439	0.121301		uc021yog.1	Coding
TC02003474.hg.1	5.25	4.46	1.73	0.018183	0.269147		linc-RGPD4-6 chr2:+:107201802-107277026	NonCoding
TC06001441.hg.1	6.42	5.63	1.73	0.035308	0.345549		uc021yru.1	Coding
TC06001443.hg.1	6.85	6.06	1.73	0.008722	0.199582		uc021yrw.1	Coding
TC17000068.hg.1	9.55	8.76	1.73	0.002225	0.11813	LOC339166	uncharacterized LOC339166	Coding
TC04000408.hg.1	10.46	9.68	1.72	0.000515	0.076864	IL8	interleukin 8; NULL	Coding
TC01001777.hg.1	9.42	8.63	1.72	0.002177	0.117123	ATF3	activating transcription factor 3; NULL	Coding
TC05002812.hg.1	9.05	8.28	1.72	0.000505	0.076711		accn=NULL class=lncRNA name= ref=UCSCGeneNoncode transcriptId=uc003jcj.1 cpcScore=-1.1247500 cnci=-0.2026297|accn=NULL class=lncRNA name= ref=UCSCGeneNoncode transcriptId=uc003jci.1 cpcScore=-1.1185200 cnci=-0.1907158|linc-CLPTM1L chr5:-:1363705-1380166|linc-CLPTM1L chr5:-:1363705-1380117|linc-CLPTM1L chr5:-:1364228-1368510	NonCoding
TC01001685.hg.1	9.26	8.48	1.72	0.035505	0.345964	BTG2	BTG family, member 2; NULL	Coding
TC07003088.hg.1	7.03	6.24	1.72	0.00772	0.189707		accn=NULL class=lncRNA name= ref=UCSCGeneNoncode transcriptId=uc010lhv.1 cpcScore=0.4234600 cnci=-0.2659574	NonCoding
TC03001745.hg.1	6.13	5.35	1.72	0.001218	0.093543		ncrna:misc_RNA chromosome:GRCh37:3:126921215:126921316:-1 gene:ENSG00000212556 gene_biotype:misc_RNA transcript_biotype:misc_RNA	Coding
TC16001479.hg.1	10.8	10.01	1.72	0.00081	0.085995		accn=NR_037608 class=lncRNA name= ref=RefGeneNoncode transcriptId=NR_037608 cpcScore=6.2996000 cnci=-0.1348243	NonCoding
TC01000220.hg.1	6.16	5.38	1.72	0.009458	0.207428		uc021ohd.1	Coding
TC01002270.hg.1	6.16	5.38	1.72	0.009458	0.207428		uc021ogt.1	Coding
TC06000229.hg.1	6.96	6.17	1.72	0.003238	0.136254		uc021ypc.1	Coding
TC09000416.hg.1	7.97	7.19	1.72	0.00587	0.17167	MIR3153	microRNA 3153	Coding
TC13000192.hg.1	9.64	8.87	1.71	0.000507	0.076711	PSME2P2	proteasome activator subunit 2 pseudogene 2	Coding
TC15002016.hg.1	9.39	8.61	1.71	0.00132	0.096405		DQ593864,uc002bxq.2	Coding
TC04002758.hg.1	8.05	7.28	1.71	0.00678	0.181386		linc-RNF150-2 chr4:-:142223886-142253771|linc-RNF150-2 chr4:-:142228780-142237891|linc-RNF150-2 chr4:-:142234720-142237891|linc-RNF150-2 chr4:-:142237869-142254310|linc-RNF150-2 chr4:-:142240603-142244716|linc-RNF150-2 chr4:-:142240713-142253752|linc-RNF150-2 chr4:-:142242282-142247161|linc-RNF150-2 chr4:-:142242298-142253757|linc-RNF150-2 chr4:-:142243698-142254187|linc-RNF150-2 chr4:-:142245755…	NonCoding
TC01003167.hg.1	9.1	8.32	1.71	0.005318	0.164431		uc021oxl.1	Coding
TC01003426.hg.1	9.1	8.32	1.71	0.005318	0.164431		uc021pbx.1	Coding
TC03001570.hg.1	8.3	7.52	1.71	0.002791	0.129091	ROBO1	roundabout, axon guidance receptor, homolog 1 (Drosophila); NULL	Coding
TC05001072.hg.1	9.1	8.32	1.71	0.005318	0.164431		uc021yjp.1	Coding
TC05001077.hg.1	9.1	8.32	1.71	0.005318	0.164431		uc021yjw.1	Coding
TC05002155.hg.1	9.1	8.32	1.71	0.005318	0.164431		uc021yjs.1	Coding
TC05002166.hg.1	9.1	8.32	1.71	0.005318	0.164431		uc021ykg.1	Coding
TC06000194.hg.1	9.1	8.32	1.71	0.005318	0.164431		uc021ynm.1	Coding
TC15002274.hg.1	5.65	4.88	1.7	0.031143	0.328905		linc-PML chr15:+:74267676-74268524	NonCoding
TC10002441.hg.1	9.56	8.79	1.7	0.001146	0.093212		accn=NR_033494 class=lncRNA name= ref=RefGeneNoncode transcriptId=NR_033494 cpcScore=4.1373200 cnci=-0.0915648	NonCoding
TC07001691.hg.1	6.86	6.1	1.69	0.017096	0.263699		AK091729,uc010lhv.1	Coding
TC01002850.hg.1	6.66	5.9	1.69	0.000109	0.048917	GBP5	guanylate binding protein 5; NULL	Coding
TC17002865.hg.1	7.9	7.15	1.69	0.000593	0.079298	TNFSF13	tumor necrosis factor (ligand) superfamily, member 13; NULL	Coding
TC11002109.hg.1	6.23	5.47	1.69	0.040476	0.36231		uc021qnm.1	Coding
TC01001134.hg.1	8.87	8.11	1.69	0.019984	0.279218		uc021ovw.1	Coding
TC06001395.hg.1	9.04	8.28	1.69	0.003909	0.146068		uc021ypn.1	Coding
TC14000540.hg.1	4.96	4.2	1.69	0.006242	0.176561		uc021ryh.1	Coding
TC15000564.hg.1	4.87	4.11	1.69	0.024703	0.301465		DQ576734,uc021soq.1	Coding
TC17002027.hg.1	8.53	7.77	1.69	0.004052	0.148239		accn=BC043508 class=mRNAlike lncRNA name=Human lncRNA ref=JounralRNA transcriptId=2940 cpcScore=-0.5972210 cnci=-0.1653261|linc-WSCD1-1 chr17:+:5675548-5677537|linc-WSCD1-1 chr17:+:5675553-5834015	NonCoding
TC11000572.hg.1	9.15	8.4	1.68	0.007114	0.184556	RARRES3	retinoic acid receptor responder (tazarotene induced) 3	Coding
TC12001807.hg.1	9.65	8.91	1.68	0.002583	0.124758	BTG1	B-cell translocation gene 1, anti-proliferative	Coding
TC16000129.hg.1	8.74	8	1.68	0.042179	0.368753	VASN	vasorin; NULL	Coding
TC01003142.hg.1	6.84	6.09	1.68	0.004779	0.157716		ncrna:snRNA chromosome:GRCh37:1:147806736:147806886:-1 gene:ENSG00000202408 gene_biotype:snRNA transcript_biotype:snRNA	Coding
TC12000886.hg.1	6.5	5.75	1.68	0.000307	0.063832	OAS2	2'-5'-oligoadenylate synthetase 2, 69/71kDa	Coding
TC20000631.hg.1	5.19	4.44	1.68	0.014834	0.248477	OTTHUMG00000031892	NULL	Coding
TC05001108.hg.1	8.85	8.11	1.67	0.00112	0.092827	LOC100506791	uncharacterized LOC100506791; NULL	Coding
TC08001840.hg.1	7.19	6.46	1.67	0.001048	0.092199		linc-CHMP7 chr8:+:23082733-23088439|linc-CHMP7 chr8:+:23083187-23086220|linc-CHMP7 chr8:+:23086939-23088598	NonCoding
TC06002606.hg.1	8.94	8.2	1.67	0.029947	0.324354		linc-FAM8A1 chr6:+:17587063-17587418	NonCoding
TC11002246.hg.1	7.52	6.78	1.67	0.002477	0.122106	CASP4	caspase 4, apoptosis-related cysteine peptidase	Coding
TC6_apd_hap1000114.hg.1	5.64	4.9	1.67	0.001267	0.094385		linc-UBE2U chr6_apd_hap1:-:130802-134855	NonCoding
TC6_dbb_hap3000204.hg.1	5.64	4.9	1.67	0.001267	0.094385		linc-C3orf58-2 chr6_dbb_hap3:-:130811-134864	NonCoding
TC6_mann_hap4000179.hg.1	5.64	4.9	1.67	0.001267	0.094385		linc-LMX1B-2 chr6_mann_hap4:-:130802-134855	NonCoding
TC6_qbl_hap6000204.hg.1	5.64	4.9	1.67	0.001267	0.094385		linc-PPP2R2C-1 chr6_qbl_hap6:-:130802-134855	NonCoding
TC11002587.hg.1	8.47	7.74	1.67	0.001389	0.097073		accn=X51439 class=mRNAlike lncRNA name=NULL ref=H-invitational v7.5 transcriptId=HIT000321649 cpcScore=0.6322030 cnci=-0.2739565	NonCoding
TC0X000742.hg.1	7.98	7.24	1.67	0.000424	0.073687	CSAG2	CSAG family, member 2; CSAG family, member 3; NULL	Coding
TC14000471.hg.1	7.92	7.19	1.66	0.006332	0.177755	FOS	FBJ murine osteosarcoma viral oncogene homolog	Coding
TC17001930.hg.1	10.18	9.45	1.66	0.017292	0.264726	CBX4	chromobox homolog 4; NULL	Coding
TC03003324.hg.1	7.79	7.06	1.66	0.001563	0.099965	IL20RB	interleukin 20 receptor beta; NULL	Coding
TC04002621.hg.1	7.89	7.16	1.66	0.005403	0.165331		accn=NULL class=lncRNA name= ref=UCSCGeneNoncode transcriptId=uc003hqg.1 cpcScore=-0.4120000 cnci=-0.2723483|accn=NULL class=lncRNA name= ref=UCSCGeneNoncode transcriptId=uc003hqf.1 cpcScore=-0.2896790 cnci=-0.2989203	NonCoding
TC12000868.hg.1	9.69	8.96	1.66	0.001676	0.104045	SH2B3	SH2B adaptor protein 3	Coding
TC6_mcf_hap5000192.hg.1	5.65	4.92	1.66	0.001121	0.092827		linc-GPR158-2 chr6_mcf_hap5:-:130806-134856	NonCoding
TC6_ssto_hap7000184.hg.1	5.65	4.92	1.66	0.001121	0.092827		linc-DCUN1D5-3 chr6_ssto_hap7:-:168170-172220	NonCoding
TC09000331.hg.1	7.38	6.65	1.66	0.000472	0.074622	OTTHUMG00000020009	NULL	Coding
TC01001409.hg.1	5.65	4.92	1.66	0.012109	0.229504		uc021pdn.1	Coding
TC06003604.hg.1	9.84	9.12	1.65	0.02103	0.284994		accn=AL833658 class=mRNAlike lncRNA name=Human lncRNA ref=JounralRNA transcriptId=5258 cpcScore=-1.0342200 cnci=-0.2754013	NonCoding
TC12001587.hg.1	7.11	6.38	1.65	0.000179	0.057384	MMP19	matrix metallopeptidase 19	Coding
TC06003004.hg.1	6.84	6.12	1.65	0.000634	0.080671		linc-MARCKS-1 chr6:+:113852319-113864995	NonCoding
TC19001103.hg.1	8.02	7.3	1.65	4.9e-05	0.04041	C3	complement component 3; NULL	Coding
TC09002005.hg.1	7.25	6.52	1.65	0.004331	0.151836		linc-TMC1-2 chr9:+:74872251-74872699	NonCoding
TC01000511.hg.1	8.56	7.83	1.65	0.039511	0.359246	ZFP69B	ZFP69 zinc finger protein B; zinc finger protein 643; NULL	Coding
TC05002159.hg.1	7.48	6.76	1.65	0.016114	0.256755		uc021yjz.1	Coding
TC11002384.hg.1	5.41	4.69	1.65	0.027872	0.31723	MIRLET7A2	microRNA let-7a-2	Coding
TC16001483.hg.1	9.39	8.68	1.64	0.00098	0.09032		accn=NULL class=lncRNA name= ref=EnsemblNoncode transcriptId=ENST00000450909 cpcScore=1.1647800 cnci=-0.2282065	NonCoding
TC02000842.hg.1	4.92	4.2	1.64	0.004648	0.156068		DQ587054,uc021vpf.1	Coding
TC02004510.hg.1	7.96	7.25	1.64	0.000967	0.09032		linc-IL1A chr2:-:113576773-113581878	NonCoding
TC06000231.hg.1	6.08	5.36	1.64	0.01174	0.226711		uc021yph.1	Coding
TC06000238.hg.1	7.22	6.5	1.64	0.008826	0.200801		uc021ypr.1	Coding
TC06001391.hg.1	6.08	5.36	1.64	0.01174	0.226711		uc021ypg.1	Coding
TC06001412.hg.1	6.08	5.36	1.64	0.01174	0.226711		uc021yqv.1	Coding
TC11001710.hg.1	6.74	6.02	1.64	0.020155	0.279984		DQ577434,uc001nbl.3	Coding
TC19000416.hg.1	10.57	9.86	1.63	0.011167	0.222525	CCNE1	cyclin E1	Coding
TC08002453.hg.1	6.77	6.07	1.63	0.008428	0.196596		accn=BX649145 class=mRNAlike lncRNA name=Human lncRNA ref=JounralRNA transcriptId=4040 cpcScore=-0.9791890 cnci=-0.2954985	NonCoding
TC02000293.hg.1	8.8	8.09	1.63	0.001049	0.092199	EPCAM	epithelial cell adhesion molecule; NULL	Coding
TC04001570.hg.1	11.06	10.36	1.63	0.011414	0.223923	SLC7A11	solute carrier family 7 (anionic amino acid transporter light chain, xc- system), member 11; NULL	Coding
TC06000232.hg.1	5.58	4.87	1.63	0.011089	0.221877		uc021ypj.1	Coding
TC09000736.hg.1	9.75	9.05	1.63	0.000104	0.048917	ASS1	argininosuccinate synthase 1; NULL	Coding
TC16001816.hg.1	6.8	6.1	1.63	0.010906	0.220193		accn=AJ001827 class=mRNAlike lncRNA name=Human lncRNA ref=JounralRNA transcriptId=1556 cpcScore=-1.0675800 cnci=-0.1908727	NonCoding
TC15000300.hg.1	10.7	10.01	1.62	0.033109	0.336749	CHAC1	ChaC, cation transport regulator homolog 1 (E. coli); NULL	Coding
TC12002304.hg.1	8.39	7.7	1.62	0.012429	0.232005		accn=NR_026806 class=lncRNA name= ref=RefGeneNoncode transcriptId=NR_026806 cpcScore=-1.1870800 cnci=-0.0916786	NonCoding
TC14002072.hg.1	5.48	4.79	1.62	0.010788	0.219963		accn=AK097298 class=mRNAlike lncRNA name=Human lncRNA ref=JounralRNA transcriptId=766 cpcScore=-1.1339100 cnci=-0.2532828	NonCoding
TC13000500.hg.1	8.37	7.67	1.62	0.00832	0.19557	SHISA2	shisa homolog 2 (Xenopus laevis); NULL	Coding
TC17002810.hg.1	8.37	7.68	1.62	0.002097	0.114572		accn=U94344 class=mRNAlike lncRNA name=NULL ref=H-invitational v7.5 transcriptId=HIT000222690 cpcScore=1.2459700 cnci=-0.1031544	NonCoding
TC17002650.hg.1	9.74	9.04	1.62	0.041552	0.366357		accn=AK056941 class=mRNAlike lncRNA name=Human lncRNA ref=JounralRNA transcriptId=5206 cpcScore=-1.3509300 cnci=-0.2135778	NonCoding
TC06000182.hg.1	7.59	6.9	1.62	0.011028	0.221095		uc021ynd.1	Coding
TC06000243.hg.1	7.59	6.9	1.62	0.011028	0.221095		uc021ypx.1	Coding
TC06000245.hg.1	7.59	6.9	1.62	0.011028	0.221095		uc021ypz.1	Coding
TC06000246.hg.1	7.59	6.9	1.62	0.011028	0.221095		uc021yqa.1	Coding
TC06001357.hg.1	9.57	8.87	1.62	0.009682	0.209446		uc021ymx.1	Coding
TC06001358.hg.1	9.57	8.87	1.62	0.009682	0.209446		uc021ymy.1	Coding
TC06001420.hg.1	9.57	8.87	1.62	0.009682	0.209446		uc021yrk.1	Coding
TC08001445.hg.1	7.59	6.9	1.62	0.011028	0.221095		uc022ayv.1	Coding
TC09001895.hg.1	5	4.31	1.62	0.000592	0.07927		linc-NPR2 chr9:+:35786642-35790429	NonCoding
TC10000449.hg.1	10.28	9.59	1.62	0.000833	0.087203	DDIT4	DNA-damage-inducible transcript 4; NULL	Coding
TC10000611.hg.1	8.9	8.21	1.62	0.000509	0.076711	SNCG	synuclein, gamma (breast cancer-specific protein 1); NULL	Coding
TC17001104.hg.1	7.8	7.11	1.62	0.039925	0.36068		uc021tps.1	Coding
TC08001052.hg.1	9.11	8.43	1.61	0.002445	0.121323	TNFRSF10A	tumor necrosis factor receptor superfamily, member 10a; NULL	Coding
TC09000696.hg.1	10.41	9.72	1.61	9.9e-05	0.048917	SET	NULL	Coding
TC19000255.hg.1	7.92	7.24	1.61	0.000678	0.08214		BC011648,uc002myk.3	Coding
TC12000885.hg.1	9.22	8.54	1.61	0.003431	0.139606	OAS3	2'-5'-oligoadenylate synthetase 3, 100kDa	Coding
TC01004247.hg.1	5.82	5.13	1.61	0.017069	0.263635		accn=NULL class=lincRNA name=Human lincRNA ref=Scripture Reconstruction LincRNAs By Luo transcriptId=linc_luo_979 cpcScore=-1.3089000 cnci=-0.2081494	NonCoding
TC02000820.hg.1	4.74	4.05	1.61	0.019257	0.27539		DQ599716,uc021vou.1	Coding
TC02000834.hg.1	4.74	4.05	1.61	0.019257	0.27539		DQ599716,uc010zas.2	Coding
TC02000837.hg.1	4.74	4.05	1.61	0.019257	0.27539		DQ599716,uc021vpd.1	Coding
TC02000858.hg.1	4.74	4.05	1.61	0.019257	0.27539		DQ599716,uc021vpt.1	Coding
TC02002303.hg.1	4.74	4.05	1.61	0.019257	0.27539		DQ573684,uc021vnr.1	Coding
TC02002307.hg.1	4.74	4.05	1.61	0.019257	0.27539		DQ573684,uc010yzr.2	Coding
TC02002309.hg.1	4.74	4.05	1.61	0.019257	0.27539		DQ573684,uc021vnt.1	Coding
TC02002313.hg.1	4.74	4.05	1.61	0.019257	0.27539		DQ573684,uc021vnw.1	Coding
TC02003726.hg.1	9.51	8.82	1.61	0.036501	0.349222		linc-UBE2E3-2 chr2:+:181556788-181589386	NonCoding
TC03002675.hg.1	7.67	6.98	1.61	0.020991	0.284924		accn=AF070579 class=mRNAlike lncRNA name=Human lncRNA ref=JounralRNA transcriptId=2147 cpcScore=-0.6547060 cnci=-0.4018464	NonCoding
TC06001419.hg.1	10.84	10.16	1.61	0.002825	0.129786		uc021yrj.1	Coding
TC11002316.hg.1	7.58	6.9	1.61	0.003932	0.146205	CADM1	cell adhesion molecule 1	Coding
TC17000639.hg.1	9.56	8.87	1.61	0.010483	0.217815		uc021tzn.1	Coding
TC07002461.hg.1	7.68	7.01	1.6	0.003452	0.139654		linc-COL1A2-2 chr7:+:93652144-93694035|linc-COL1A2-2 chr7:+:93690452-93695973|linc-COL1A2-2 chr7:+:93693761-93696062	NonCoding
TC17002468.hg.1	9.17	8.49	1.6	0.015593	0.25373		accn=NM000546 class=mRNAlike lncRNA name=p53 mRNA ref=lncRNAdb transcriptId=343020 cpcScore=-1.3608500 cnci=-0.1800386|accn=DQ401704 class=mRNAlike lncRNA name=NULL ref=H-invitational v7.5 transcriptId=HIT000343124 cpcScore=1.7844600 cnci=-0.1253718|accn=AY627884 class=mRNAlike lncRNA name=NULL ref=H-invitational v7.5 transcriptId=HIT000255783 cpcScore=-1.0313600 cnci=-0.0925527	NonCoding
TC06003755.hg.1	9.23	8.55	1.6	0.028032	0.317883		accn=NULL class=lncRNA name= ref=EnsemblNoncode transcriptId=ENST00000369605 cpcScore=-1.1363300 cnci=-0.3296375|accn=NULL class=lncRNA name= ref=UCSCGeneNoncode transcriptId=uc003plc.3 cpcScore=-1.1521100 cnci=-0.4166136|accn=NULL class=lncRNA name= ref=EnsemblNoncode transcriptId=ENST00000435947 cpcScore=-1.1098700 cnci=-0.3034128|accn=NULL class=lncRNA name= ref=EnsemblNoncode transcriptId=ENS…	NonCoding
TC20001421.hg.1	9.09	8.41	1.6	0.001142	0.093212		accn=BC028007 class=mRNAlike lncRNA name=NULL ref=H-invitational v7.5 transcriptId=HIT000091442 cpcScore=-0.9034680 cnci=-0.3287388	NonCoding
TC16000776.hg.1	10.45	9.77	1.6	0.009686	0.209446	SNORD60	small nucleolar RNA, C/D box 60	Coding
TC02001958.hg.1	5.8	5.13	1.6	0.008046	0.19253		uc021viy.1|uc021viz.1	Coding
TC16000732.hg.1	5.8	5.13	1.6	0.008046	0.19253		uc021szx.1|uc021szy.1	Coding
TC04002067.hg.1	6.53	5.86	1.59	0.028407	0.319267		accn=AJ227913 class=mRNAlike lncRNA name=NULL ref=H-invitational v7.5 transcriptId=HIT000245062 cpcScore=-1.2482000 cnci=-0.5958696	NonCoding
TC08000183.hg.1	9.99	9.32	1.59	0.000683	0.08214	LOC389641	uncharacterized LOC389641; NULL	Coding
TC12000288.hg.1	8.35	7.68	1.59	0.023105	0.294904	FLJ13224	uncharacterized LOC79857	Coding
TC19001810.hg.1	9.48	8.81	1.59	0.005522	0.16705	ZNF702P	zinc finger protein 702, pseudogene	Coding
TC01003710.hg.1	7.25	6.59	1.59	0.019599	0.277495		ncrna:misc_RNA chromosome:GRCh37:1:202884008:202884108:-1 gene:ENSG00000199471 gene_biotype:misc_RNA transcript_biotype:misc_RNA	Coding
TC01004971.hg.1	8.62	7.95	1.59	0.012915	0.235756		accn=BC043653 class=mRNAlike lncRNA name=Human lncRNA ref=JounralRNA transcriptId=884 cpcScore=-1.1191600 cnci=-0.1572608	NonCoding
TC09002219.hg.1	6.06	5.39	1.59	0.013382	0.239571		accn=NR_024168 class=lncRNA name= ref=RefGeneNoncode transcriptId=NR_024168 cpcScore=6.0081600 cnci=-0.2357121	NonCoding
TC07001155.hg.1	5.29	4.62	1.59	0.000159	0.055567	AGMO	alkylglycerol monooxygenase; NULL	Coding
TC12001028.hg.1	6.89	6.22	1.59	0.000373	0.07032		cdna:known chromosome:GRCh37:12:129595538:129597839:1 gene:ENSG00000249196 gene_biotype:processed_transcript transcript_biotype:lincRNA|cdna:known chromosome:GRCh37:12:129594240:129597839:1 gene:ENSG00000249196 gene_biotype:processed_transcript transcript_biotype:lincRNA|cdna:known chromosome:GRCh37:12:129594174:129597839:1 gene:ENSG00000249196 gene_biotype:processed_transcript transcript_biotype…	Coding
TC06000249.hg.1	7.15	6.48	1.59	0.002677	0.126663		uc021yqe.1	Coding
TC06001058.hg.1	9.72	9.05	1.59	0.02556	0.306571		uc021zgl.1	Coding
TC22000288.hg.1	8.76	8.1	1.59	2.2e-05	0.03275	H1F0	H1 histone family, member 0; NULL	Coding
TC03002744.hg.1	8.29	7.63	1.58	0.036656	0.349773		linc-MUC20-10 chr3:+:194566645-194567366	NonCoding
TC08001175.hg.1	10.31	9.66	1.58	0.012614	0.23343	PLAT	plasminogen activator, tissue; NULL	Coding
TC08002306.hg.1	11.4	10.73	1.58	0.040412	0.362032		accn=V00570 class=mRNAlike lncRNA name=NULL ref=H-invitational v7.5 transcriptId=HIT000320836 cpcScore=1.2197400 cnci=-0.0792327	NonCoding
TC06003923.hg.1	7.75	7.1	1.58	0.000311	0.064015		linc-RAET1G chr6:-:150319156-150326280|linc-RAET1G chr6:-:150321840-150322530	NonCoding
TC06001471.hg.1	5.74	5.08	1.58	0.002253	0.118304	LOC401242	uncharacterized LOC401242; NULL	Coding
TC6_apd_hap1000052.hg.1	5.74	5.08	1.58	0.002253	0.118304	LOC401242	uncharacterized LOC401242; NULL	Coding
TC6_dbb_hap3000103.hg.1	5.74	5.08	1.58	0.002253	0.118304	LOC401242	uncharacterized LOC401242; NULL	Coding
TC6_mann_hap4000092.hg.1	5.74	5.08	1.58	0.002253	0.118304	LOC401242	uncharacterized LOC401242; NULL	Coding
TC6_qbl_hap6000105.hg.1	5.74	5.08	1.58	0.002253	0.118304	LOC401242	uncharacterized LOC401242; NULL	Coding
TC03002594.hg.1	7.38	6.71	1.58	0.007871	0.191192		linc-TSC22D2-2 chr3:+:149756946-149758445	NonCoding
TC10002528.hg.1	7.28	6.63	1.58	0.003766	0.144662		accn=NULL class=lincRNA name=Human lincRNA ref=Scripture Reconstruction LincRNAs By Luo transcriptId=linc_luo_660 cpcScore=-1.5972000 cnci=-0.1696954	NonCoding
TC17001136.hg.1	9.32	8.66	1.58	0.001718	0.105095	SCO1	SCO1 cytochrome c oxidase assembly protein; NULL	Coding
TC20001573.hg.1	7.31	6.65	1.58	0.014285	0.244521		linc-KIAA1755-3 chr20:-:37034659-37045444	NonCoding
TC01003193.hg.1	9.14	8.49	1.58	0.001284	0.095181	HIST2H2BE	histone cluster 2, H2be; NULL	Coding
TC07000985.hg.1	6.6	5.94	1.58	0.024546	0.301193		uc022aph.1	Coding
TC09000194.hg.1	5.31	4.65	1.58	0.010306	0.216119	OTTHUMG00000019884	NULL	Coding
TC02002481.hg.1	5.7	5.04	1.58	0.001525	0.099216	IFIH1	interferon induced with helicase C domain 1; NULL	Coding
TC06001413.hg.1	8.37	7.71	1.58	0.00456	0.15481		uc021yqw.1	Coding
TC0X000741.hg.1	8.58	7.93	1.58	9.4e-05	0.048917	CSAG1	chondrosarcoma associated gene 1; NULL	Coding
TC19000911.hg.1	6.73	6.08	1.57	0.000632	0.080671	RFPL4AL1	ret finger protein-like 4A-like 1	Coding
TC19000431.hg.1	10.05	9.39	1.57	0.00027	0.061597	C19orf40	chromosome 19 open reading frame 40	Coding
TC01000362.hg.1	11.1	10.44	1.57	0.019863	0.278797	GPR3	G protein-coupled receptor 3; NULL	Coding
TC6_mcf_hap5000097.hg.1	5.69	5.03	1.57	0.000933	0.089745	LOC401242	uncharacterized LOC401242; NULL	Coding
TC6_ssto_hap7000096.hg.1	5.69	5.03	1.57	0.000933	0.089745	LOC401242	uncharacterized LOC401242; NULL	Coding
TC04001650.hg.1	6.67	6.02	1.57	0.000976	0.09032	TMEM154	transmembrane protein 154; NULL	Coding
TC06000239.hg.1	8.66	8.02	1.57	0.018482	0.270337		uc021yps.1	Coding
TC11003441.hg.1	8.26	7.61	1.57	0.005952	0.172318	TRIM6	tripartite motif containing 6; NULL	Coding
TC12002799.hg.1	6.46	5.81	1.57	0.007114	0.184556		linc-KRAS chr12:-:25537424-25539101	NonCoding
TC01006416.hg.1	7.07	6.43	1.56	0.034568	0.342936		linc-NBPF9-3 chr1:+:143347957-143365041|linc-NBPF9-3 chr1:+:143347969-143376699|linc-NBPF9-3 chr1:+:143347987-143351592|linc-NBPF9-3 chr1:+:143348739-143351483|linc-NBPF9-3 chr1:+:143355261-143379903|linc-NBPF9-3 chr1:+:143361707-143376737|linc-NBPF9-3 chr1:+:143361976-143375173|linc-NBPF9-3 chr1:+:143376801-143378219	NonCoding
TC11001171.hg.1	6.21	5.56	1.56	0.031734	0.331278		ncrna:snoRNA chromosome:GRCh37:11:126151552:126151649:1 gene:ENSG00000238855 gene_biotype:snoRNA transcript_biotype:snoRNA	Coding
TC05000345.hg.1	9.66	9.01	1.56	0.004173	0.149899	TMEM171	transmembrane protein 171; NULL	Coding
TC01006283.hg.1	6.89	6.25	1.56	0.040254	0.361519	OTTHUMG00000013469	NULL	Coding
TC03002690.hg.1	6.24	5.61	1.56	0.01765	0.26658		accn=NULL class=lncRNA name= ref=UCSCGeneNoncode transcriptId=uc003flo.2 cpcScore=-1.0721500 cnci=-0.3046419	NonCoding
TC16000948.hg.1	9.92	9.28	1.56	0.000247	0.061394	CDR2	cerebellar degeneration-related protein 2, 62kDa	Coding
TC6_mcf_hap5000225.hg.1	9.11	8.48	1.56	0.005914	0.171845	TAP2	transporter 2, ATP-binding cassette, sub-family B (MDR/TAP); NULL	Coding
TC06000610.hg.1	7.62	6.98	1.56	0.002213	0.118125	C6orf223	chromosome 6 open reading frame 223; NULL	Coding
TC09002649.hg.1	6.28	5.64	1.56	0.017914	0.267657		linc-SEMA4D-3 chr9:-:93063183-93195771|linc-SEMA4D-3 chr9:-:93145891-93195787|linc-SEMA4D-3 chr9:-:93145977-93147564	NonCoding
TC01001103.hg.1	7.77	7.12	1.56	0.017564	0.266		uc021ova.1	Coding
TC01001120.hg.1	7.77	7.12	1.56	0.017564	0.266		uc021ovn.1	Coding
TC16000947.hg.1	9.76	9.12	1.56	0.000991	0.09032		uc021tes.1	Coding
TC05001854.hg.1	11.42	10.79	1.55	0.01922	0.27539	HBEGF	heparin-binding EGF-like growth factor; NULL	Coding
TC16000333.hg.1	9.82	9.19	1.55	0.003839	0.145039		cdna:known chromosome:GRCh37:16:29938157:29940254:1 gene:ENSG00000247735 gene_biotype:antisense transcript_biotype:antisense	Coding
TC08001051.hg.1	10.9	10.26	1.55	0.018361	0.269862	TNFRSF10D	tumor necrosis factor receptor superfamily, member 10d, decoy with truncated death domain; NULL	Coding
TC20001157.hg.1	6.54	5.91	1.55	0.006308	0.177337		accn=FJ895880 class=mRNAlike lncRNA name=NULL ref=H-invitational v7.5 transcriptId=HIT000558989 cpcScore=0.7996950 cnci=-0.2204562	NonCoding
TC14000437.hg.1	7.61	6.98	1.55	0.033012	0.336492		uc021rwd.1	Coding
TC22000700.hg.1	6.26	5.62	1.55	7.8e-05	0.046974	APOL3	apolipoprotein L, 3; NULL	Coding
TC17002465.hg.1	9.1	8.47	1.55	0.002227	0.11813		accn=NR_040089 class=lncRNA name= ref=RefGeneNoncode transcriptId=NR_040089 cpcScore=-0.7825320 cnci=-0.2558921	NonCoding
TC22000440.hg.1	8.66	8.03	1.55	0.030071	0.32455		BC017398,uc002zku.3	Coding
TC04001597.hg.1	6.29	5.66	1.55	0.018046	0.268119		ncrna:snoRNA chromosome:GRCh37:4:142218928:142219032:-1 gene:ENSG00000238695 gene_biotype:snoRNA transcript_biotype:snoRNA	Coding
TC06000202.hg.1	3.41	2.78	1.55	0.024345	0.300621		uc021ynu.1	Coding
TC0X000006.hg.1	6.78	6.15	1.55	0.004384	0.15265	CSF2RA	colony stimulating factor 2 receptor, alpha, low-affinity (granulocyte-macrophage); NULL	Coding
TC19000334.hg.1	7.43	6.8	1.55	0.005911	0.171845		havana:lincRNA chromosome:GRCh37:19:17516552:17526547:1 gene:ENSG00000269640 gene_biotype:lincRNA transcript_biotype:lincRNA	Coding
TC07000558.hg.1	7.7	7.08	1.54	0.006877	0.182364	OTTHUMG00000155746	NULL	Coding
TC17001187.hg.1	7.51	6.88	1.54	0.016542	0.259771	RASD1	RAS, dexamethasone-induced 1; NULL	Coding
TC6_apd_hap1000130.hg.1	9.13	8.5	1.54	0.00449	0.153444	TAP2	transporter 2, ATP-binding cassette, sub-family B (MDR/TAP); NULL	Coding
TC6_dbb_hap3000242.hg.1	9.13	8.5	1.54	0.00449	0.153444	TAP2	transporter 2, ATP-binding cassette, sub-family B (MDR/TAP); NULL	Coding
TC6_ssto_hap7000213.hg.1	9.13	8.5	1.54	0.00449	0.153444	TAP2	transporter 2, ATP-binding cassette, sub-family B (MDR/TAP); NULL	Coding
TC0X001920.hg.1	8.59	7.97	1.54	0.001509	0.099009		accn=AJ844639 class=mRNAlike lncRNA name=NULL ref=H-invitational v7.5 transcriptId=HIT000249441_04 cpcScore=-1.3137400 cnci=-0.2079340	NonCoding
TC09000195.hg.1	7.19	6.56	1.54	0.000431	0.073687	NPR2	natriuretic peptide receptor B/guanylate cyclase B (atrionatriuretic peptide receptor B); NULL	Coding
TC01003183.hg.1	8.42	7.8	1.54	0.033829	0.33944		uc021oxv.1	Coding
TC04002862.hg.1	5.87	5.25	1.54	0.010744	0.219662		linc-AGA-2 chr4:-:183795491-183798859|linc-AGA-2 chr4:-:183795491-183798859|linc-AGA-2 chr4:-:183795491-183798859	NonCoding
TC06001409.hg.1	9.51	8.89	1.54	0.002155	0.116691		uc021yqo.1	Coding
TC12002321.hg.1	5.59	4.97	1.54	0.023642	0.297245		accn=NULL class=lncRNA name= ref=EnsemblNoncode transcriptId=ENST00000550177 cpcScore=-1.2102000 cnci=-0.3558341|linc-IRAK4-2 chr12:+:43081006-43101757	NonCoding
TC14000061.hg.1	10.19	9.58	1.54	0.002275	0.118372		uc021rnz.1	Coding
TC16000058.hg.1	9.64	9.02	1.54	0.002484	0.122257	SLC9A3R2	solute carrier family 9, subfamily A (NHE3, cation proton antiporter 3), member 3 regulator 2	Coding
TC19002002.hg.1	7.39	6.77	1.54	4.7e-05	0.040308		accn=BC011648 class=mRNAlike lncRNA name=Human lncRNA ref=JounralRNA transcriptId=718 cpcScore=-0.8932270 cnci=-0.1782623|linc-CD97-1 chr19:+:14444554-14454723	NonCoding
TC03000862.hg.1	5.76	5.15	1.53	0.039154	0.358067	PTX3	pentraxin 3, long; NULL	Coding
TC01003990.hg.1	7.68	7.07	1.53	0.023966	0.298999	SNORA14B	small nucleolar RNA, H/ACA box 14B	Coding
TC12002109.hg.1	6.5	5.89	1.53	0.002912	0.130631	LINC00944	long intergenic non-protein coding RNA 944	Coding
TC15001267.hg.1	4.52	3.9	1.53	0.004299	0.151485		ncrna:snoRNA chromosome:GRCh37:15:43000890:43000990:-1 gene:ENSG00000239025 gene_biotype:snoRNA transcript_biotype:snoRNA	Coding
TC12001685.hg.1	5.25	4.64	1.53	0.007767	0.190389		cdna:known chromosome:GRCh37:12:66328557:66342259:-1 gene:ENSG00000256083 gene_biotype:antisense transcript_biotype:antisense	Coding
TC12002862.hg.1	9.64	9.03	1.53	0.037072	0.350713		accn=BX537514 class=mRNAlike lncRNA name=Human lncRNA ref=JounralRNA transcriptId=4395 cpcScore=-0.6981510 cnci=-0.3575935	NonCoding
TC06000257.hg.1	8.35	7.74	1.53	0.003674	0.14416		uc021yqu.1	Coding
TC04000926.hg.1	8.29	7.67	1.53	0.003254	0.136487	OTTHUMG00000160236	NULL	Coding
TC01006223.hg.1	7.88	7.27	1.53	0.023312	0.296018		linc-ZP4-1 chr1:-:238643685-238649317	NonCoding
TC07000595.hg.1	7.49	6.88	1.53	0.004564	0.15481		uc022ahy.1	Coding
TC11000799.hg.1	7.31	6.7	1.53	0.001001	0.090735		DQ583960,uc010rrn.2	Coding
TC12001347.hg.1	6.65	6.03	1.53	0.021812	0.288531	LOC100506606	uncharacterized LOC100506606	Coding
TC13000879.hg.1	6.41	5.8	1.53	0.04992	0.392661	ANKRD10-IT1	ANKRD10 intronic transcript 1 (non-protein coding); NULL	Coding
TC17002136.hg.1	7.33	6.72	1.53	0.010341	0.216333		accn=NR_024043 class=lncRNA name= ref=RefGeneNoncode transcriptId=NR_024043 cpcScore=4.8230100 cnci=-0.0992298	NonCoding
TC6_cox_hap2000114.hg.1	5.79	5.17	1.53	0.00079	0.084641	LOC401242	uncharacterized LOC401242; NULL	Coding
TC6_mann_hap4000165.hg.1	9.1	8.5	1.52	0.008111	0.193329	TAP2	transporter 2, ATP-binding cassette, sub-family B (MDR/TAP); NULL	Coding
TC05001502.hg.1	8.66	8.05	1.52	0.011899	0.228168	F2RL2	coagulation factor II (thrombin) receptor-like 2; NULL	Coding
TC17000302.hg.1	4.86	4.25	1.52	0.021407	0.286536		uc021tsu.1	Coding
TC11001659.hg.1	5.4	4.79	1.52	0.012054	0.228969		DQ572786,uc001nai.3	Coding
TC17001969.hg.1	10.5	9.9	1.52	0.000407	0.072285	STRA13	stimulated by retinoic acid 13; NULL	Coding
TC10001576.hg.1	8.69	8.08	1.52	9.6e-05	0.048917	LOXL4	lysyl oxidase-like 4; NULL	Coding
TC14002228.hg.1	3.73	3.13	1.52	0.006185	0.175711	IGHD3-16	immunoglobulin heavy diversity 3-16; NULL	Coding
TC06002355.hg.1	7.95	7.35	1.52	0.001101	0.092716		accn=AJ459862 class=mRNAlike lncRNA name=NULL ref=H-invitational v7.5 transcriptId=HIT000248119_08 cpcScore=-1.1024200 cnci=-0.2044707	NonCoding
TC01003104.hg.1	8.09	7.49	1.52	0.00053	0.076864		uc021out.1	Coding
TC01005805.hg.1	7.12	6.52	1.52	6.7e-05	0.046118		accn=NULL class=lncRNA name= ref=UCSCGeneNoncode transcriptId=uc010pbi.1 cpcScore=1.5572800 cnci=-0.2308957	NonCoding
TC05001082.hg.1	8.09	7.49	1.52	0.00053	0.076864		uc021ykd.1	Coding
TC05002165.hg.1	8.09	7.49	1.52	0.00053	0.076864		uc021ykf.1	Coding
TC06000199.hg.1	8.09	7.49	1.52	0.00053	0.076864		uc021ynr.1	Coding
TC09000026.hg.1	4.79	4.19	1.52	0.046022	0.381241	OTTHUMG00000153514	NULL	Coding
TC09001317.hg.1	6.19	5.58	1.52	0.028559	0.319574	OTTHUMG00000020194	NULL	Coding
TC14000151.hg.1	9.78	9.17	1.52	0.000764	0.083235	DHRS2	dehydrogenase/reductase (SDR family) member 2; NULL	Coding
TC16000110.hg.1	8.09	7.49	1.52	0.00053	0.076864		uc021tbm.1	Coding
TC17000582.hg.1	8.77	8.17	1.52	0.000846	0.087957	FMNL1	formin-like 1	Coding
TC17001070.hg.1	7.96	7.36	1.52	0.006667	0.181058	LOC100506713	uncharacterized LOC100506713; NULL	Coding
TC17001814.hg.1	5.97	5.36	1.52	0.039477	0.359171		ncrna:snoRNA chromosome:GRCh37:17:65403959:65404062:-1 gene:ENSG00000238612 gene_biotype:snoRNA transcript_biotype:snoRNA	Coding
TC04001286.hg.1	8.74	8.14	1.51	0.000499	0.076711	CXCL2	chemokine (C-X-C motif) ligand 2; NULL	Coding
TC08001120.hg.1	9.79	9.2	1.51	0.001367	0.096834	RNF122	ring finger protein 122; NULL	Coding
TC22000482.hg.1	6.91	6.32	1.51	0.004424	0.152751	OTTHUMG00000149968	NULL	Coding
TC06004126.hg.1	9.08	8.49	1.51	0.002908	0.130631	TAP2	transporter 2, ATP-binding cassette, sub-family B (MDR/TAP); NULL	Coding
TC05002075.hg.1	7.87	7.28	1.51	0.003649	0.14393	STC2	stanniocalcin 2; NULL	Coding
TC01005853.hg.1	7.33	6.74	1.51	0.002613	0.125262		accn=NULL class=lincRNA name=Human lincRNA ref=Scripture Reconstruction LincRNAs By Luo transcriptId=linc_luo_1014 cpcScore=-1.3148600 cnci=-0.2607634	NonCoding
TC16001804.hg.1	8.13	7.54	1.51	0.012248	0.230895		accn=NR_002594 class=lncRNA name= ref=RefGeneNoncode transcriptId=NR_002594 cpcScore=2.2402700 cnci=-0.1587023	NonCoding
TC06003498.hg.1	6.96	6.36	1.51	0.037925	0.354656		linc-DTNBP1-3 chr6:-:16226469-16227830	NonCoding
TC18000175.hg.1	6.87	6.28	1.51	0.000924	0.089306	LIPG	lipase, endothelial	Coding
TC01003443.hg.1	10.63	10.04	1.51	0.000698	0.08214		uc021pdc.1	Coding
TC02002447.hg.1	10.63	10.04	1.51	0.000698	0.08214		uc021vrk.1	Coding
TC06001390.hg.1	8.41	7.82	1.51	0.004359	0.152212		uc021ype.1	Coding
TC06001433.hg.1	10.63	10.04	1.51	0.000698	0.08214		uc021yrn.1	Coding
TC06001464.hg.1	6.69	6.1	1.51	0.00371	0.144662		uc021ysy.1	Coding
TC08000437.hg.1	10.08	9.49	1.51	0.011144	0.222438		uc022avh.1	Coding
TC16000585.hg.1	10.63	10.04	1.51	0.000698	0.08214		uc021tkp.1	Coding
TC16001242.hg.1	10.42	9.83	1.51	0.000521	0.076864		uc021tkl.1|uc021tkm.1	Coding
TC16001243.hg.1	10.63	10.04	1.51	0.000698	0.08214		uc021tkn.1	Coding
TC17000130.hg.1	10.63	10.04	1.51	0.000698	0.08214		uc021tpr.1	Coding
TC18000134.hg.1	6.83	6.24	1.51	0.012834	0.235182		ncrna:snoRNA chromosome:GRCh37:18:29674467:29674569:1 gene:ENSG00000238982 gene_biotype:snoRNA transcript_biotype:snoRNA	Coding
TC6_cox_hap2000216.hg.1	6.41	5.81	1.51	0.010131	0.213447		linc-CTDSP2-4 chr6_cox_hap2:+:2536689-2542360	NonCoding
TC02004411.hg.1	8.13	8.73	-1.51	0.007167	0.184969		accn=NULL class=lncRNA name= ref=UCSCGeneNoncode transcriptId=uc010yug.1 cpcScore=5.3993100 cnci=-0.2340422|accn=NULL class=lincRNA name=Human lincRNA ref=Scripture Reconstruction LincRNAs By Luo transcriptId=linc_luo_1707 cpcScore=-1.6205300 cnci=-0.3348476|linc-TRIM43B-2 chr2:-:96610861-96626412|linc-TRIM43B-2 chr2:-:96614275-96622618|linc-TRIM43B-4 chr2:-:96627468-96658969|linc-TRIM43B-4 chr2:…	NonCoding
TC15002091.hg.1	5.17	5.77	-1.51	0.007273	0.18497		accn=NULL class=lncRNA name= ref=UCSCGeneNoncode transcriptId=uc001yxd.2 cpcScore=-1.3837000 cnci=-0.4524243|accn=AF019618 class=mRNAlike lncRNA name=Human lncRNA ref=JounralRNA transcriptId=49 cpcScore=-1.3870700 cnci=-0.4743428	NonCoding
TC17001553.hg.1	8.37	8.96	-1.51	0.015509	0.253564	BRCA1	breast cancer 1, early onset; NULL	Coding
TC21000931.hg.1	8.82	9.41	-1.51	0.003571	0.142334		linc-C21orf62-3 chr21:-:34563456-34563753	NonCoding
TC01003997.hg.1	5.79	6.39	-1.51	0.005456	0.166336		[retired] havana:sense_intronic chromosome:GRCh37:1:235989882:235991238:-1 gene:ENSG00000226135 gene_biotype:sense_intronic transcript_biotype:sense_intronic	Coding
TC02000668.hg.1	9.74	10.34	-1.51	0.008422	0.196596	RANBP2	RAN binding protein 2; NULL	Coding
TC22000230.hg.1	6.7	7.3	-1.51	0.007195	0.18497		AK074476,uc003akv.1	Coding
TC10002665.hg.1	6.08	6.68	-1.51	0.000106	0.048917		accn=NR_024554 class=lncRNA name= ref=RefGeneNoncode transcriptId=NR_024554 cpcScore=6.0272700 cnci=-0.2048226	NonCoding
TC04002662.hg.1	6.43	7.02	-1.51	0.001776	0.106408		accn=Z48605 class=mRNAlike lncRNA name=NULL ref=H-invitational v7.5 transcriptId=HIT000327430 cpcScore=1.9612100 cnci=-0.2916952	NonCoding
TC0X000593.hg.1	9.51	10.1	-1.51	0.01489	0.248703	ZBTB33	zinc finger and BTB domain containing 33	Coding
TC10000380.hg.1	4.91	5.5	-1.51	0.03768	0.353787		ncrna:miRNA chromosome:GRCh37:10:63875974:63876060:1 gene:ENSG00000221094 gene_biotype:miRNA transcript_biotype:miRNA	Coding
TC08001783.hg.1	6.85	7.45	-1.51	0.004184	0.150131		accn=NULL class=lncRNA name= ref=EnsemblNoncode transcriptId=ENST00000529252 cpcScore=2.0168200 cnci=-0.0847065|accn=NULL class=lncRNA name= ref=EnsemblNoncode transcriptId=ENST00000533615 cpcScore=1.5547400 cnci=-0.2145433|linc-CLDN23-4 chr8:+:7812534-7866277|linc-CLDN23-4 chr8:+:7812795-7818858|linc-CLDN23-4 chr8:+:7841830-7843061	NonCoding
TC17001552.hg.1	9.11	9.71	-1.51	0.005962	0.172318	VAT1	vesicle amine transport protein 1 homolog (T. californica)	Coding
TC0X000376.hg.1	8.85	9.45	-1.51	0.003841	0.145039	KIF4A	kinesin family member 4A; NULL	Coding
TC02000742.hg.1	8.96	9.55	-1.51	0.010043	0.212509	DDX18	DEAD (Asp-Glu-Ala-Asp) box polypeptide 18; NULL	Coding
TC08001815.hg.1	6.7	7.3	-1.51	0.018507	0.270337		accn=AK123645 class=mRNAlike lncRNA name=Human lncRNA ref=JounralRNA transcriptId=3923 cpcScore=-1.1346100 cnci=-0.3914318	NonCoding
TC03002313.hg.1	5.9	6.49	-1.51	0.008478	0.197288		accn=NULL class=lincRNA name=Human lincRNA ref=Scripture Reconstruction LincRNAs By Luo transcriptId=linc_luo_1126 cpcScore=-1.5497000 cnci=-0.2635588|accn=AK124776 class=mRNAlike lncRNA name=Human lncRNA ref=JounralRNA transcriptId=1771 cpcScore=-0.5664690 cnci=-0.2612166	NonCoding
TC02004544.hg.1	9.48	10.07	-1.51	0.004453	0.152949		accn=DQ200867 class=mRNAlike lncRNA name=NULL ref=H-invitational v7.5 transcriptId=HIT000391775 cpcScore=1.0736100 cnci=-0.1526214	NonCoding
TC02001139.hg.1	7.98	8.57	-1.51	0.011627	0.225952	SLC39A10	solute carrier family 39 (zinc transporter), member 10; NULL	Coding
TC03000732.hg.1	7.13	7.72	-1.51	0.012399	0.231867	PPP2R3A	protein phosphatase 2, regulatory subunit B'', alpha; NULL	Coding
TC15001691.hg.1	7.1	7.7	-1.51	0.019312	0.275638	PEAK1	NKF3 kinase family member	Coding
TC0X001363.hg.1	6.53	7.12	-1.51	3.7e-05	0.03892	ENOX2	ecto-NOX disulfide-thiol exchanger 2; NULL	Coding
TC07001563.hg.1	4.68	5.28	-1.51	0.004141	0.149686	CACNA2D1	calcium channel, voltage-dependent, alpha 2/delta subunit 1; NULL	Coding
TC0X000464.hg.1	5.44	6.04	-1.51	0.008685	0.199224	DIAPH2	diaphanous-related formin 2; diaphanous homolog 2 (Drosophila); NULL	Coding
TC05001836.hg.1	4.61	5.2	-1.51	0.001188	0.093543	LRRTM2	leucine rich repeat transmembrane neuronal 2; NULL	Coding
TC07000774.hg.1	6.98	7.58	-1.51	0.031411	0.330241		DQ579129,uc022alb.1	Coding
TC08001586.hg.1	6.98	7.58	-1.51	0.031411	0.330241		DQ573774,uc003yqk.3	Coding
TC0X001927.hg.1	7.51	8.1	-1.51	0.015185	0.251244		accn=U87167 class=mRNAlike lncRNA name=NULL ref=H-invitational v7.5 transcriptId=HIT000222014 cpcScore=1.3172900 cnci=-0.0571948	NonCoding
TC19000216.hg.1	7.69	8.29	-1.51	0.001762	0.106019	ZNF788	zinc finger family member 788; NULL	Coding
TC08001784.hg.1	6.43	7.03	-1.52	0.025469	0.306218		accn=NULL class=lincRNA name=Human lincRNA ref=Scripture Reconstruction LincRNAs By Luo transcriptId=linc_luo_1403 cpcScore=-1.3221000 cnci=-1.0000000	NonCoding
TC01006237.hg.1	7.22	7.83	-1.52	0.011189	0.222545		linc-PLD5-4 chr1:-:243192813-243211127|linc-PLD5-4 chr1:-:243194573-243211171|linc-PLD5-4 chr1:-:243202215-243211826|linc-PLD5-4 chr1:-:243211038-243215554	NonCoding
TC0X001938.hg.1	10.29	10.9	-1.52	8.7e-05	0.048784		accn=AL365368 class=mRNAlike lncRNA name=NULL ref=H-invitational v7.5 transcriptId=HIT000250522 cpcScore=2.0814100 cnci=-0.1930856	NonCoding
TC01002476.hg.1	7.99	8.59	-1.52	0.006951	0.182364	FNDC5	fibronectin type III domain containing 5; NULL	Coding
TC0X001208.hg.1	9.58	10.18	-1.52	0.002222	0.11813	TSPAN6	tetraspanin 6; NULL	Coding
TC01003342.hg.1	8.12	8.72	-1.52	0.038707	0.357652		ncrna:misc_RNA chromosome:GRCh37:1:156453890:156454002:-1 gene:ENSG00000206651 gene_biotype:misc_RNA transcript_biotype:misc_RNA	Coding
TC03002679.hg.1	9.99	10.6	-1.52	0.010759	0.219833		accn=BC010382 class=mRNAlike lncRNA name=NULL ref=H-invitational v7.5 transcriptId=HIT000087475 cpcScore=1.0551100 cnci=-0.4450412	NonCoding
TC10000613.hg.1	8.38	8.98	-1.52	0.002487	0.122322	FAM35A	family with sequence similarity 35, member A; NULL	Coding
TC08001599.hg.1	7.84	8.44	-1.52	0.002116	0.115313	TMEM65	transmembrane protein 65; NULL	Coding
TC10000797.hg.1	7.28	7.89	-1.52	0.003825	0.144994	ADD3	adducin 3 (gamma); NULL	Coding
TC20000999.hg.1	7.68	8.29	-1.52	0.01721	0.264277	SYCP2	synaptonemal complex protein 2; NULL	Coding
TC0X001727.hg.1	7.91	8.52	-1.52	0.001144	0.093212		accn=NULL class=lincRNA name=Human lincRNA ref=Scripture Reconstruction LincRNAs By Luo transcriptId=linc_luo_363 cpcScore=-1.6484600 cnci=-0.3072443|accn=NULL class=lncRNA name= ref=UCSCGeneNoncode transcriptId=uc004dut.3 cpcScore=1.1107100 cnci=-0.3230131|linc-FAAH2-4 chrX:+:56755676-56843883|linc-FAAH2-4 chrX:+:56755684-56758734|linc-FAAH2-4 chrX:+:56755684-56844804|linc-FAAH2-4 chrX:+:5675578…	NonCoding
TC0X001155.hg.1	9	9.6	-1.52	0.032609	0.335364	XIST	X inactive specific transcript (non-protein coding); NULL	Coding
TC14000354.hg.1	9.18	9.78	-1.52	0.028315	0.319266		cdna:pseudogene chromosome:GRCh37:14:59261604:59261747:1 gene:ENSG00000213598 gene_biotype:pseudogene transcript_biotype:processed_pseudogene	Coding
TC12002397.hg.1	8.91	9.51	-1.52	0.026553	0.310224		accn=AF043469 class=mRNAlike lncRNA name=NULL ref=H-invitational v7.5 transcriptId=HIT000063744 cpcScore=1.7017600 cnci=-0.0724672	NonCoding
TC02002062.hg.1	8.81	9.41	-1.52	0.003407	0.139606	LOC285074	anaphase promoting complex subunit 1 pseudogene	Coding
TC02002064.hg.1	8.05	8.66	-1.52	0.010457	0.217488	RGPD1	RANBP2-like and GRIP domain containing 1; RANBP2-like and GRIP domain containing 2; NULL	Coding
TC07002274.hg.1	5.32	5.92	-1.52	0.021601	0.287427		accn=AK130653 class=mRNAlike lncRNA name=Human lncRNA ref=JounralRNA transcriptId=3696 cpcScore=-1.2657100 cnci=-0.4589647	NonCoding
TC02002207.hg.1	7.57	8.17	-1.52	0.016409	0.258714	LOC541471	uncharacterized LOC541471; long intergenic non-protein coding RNA 152; NULL	Coding
TC0X001948.hg.1	10.34	10.95	-1.52	0.013338	0.239288		accn=NR_033714 class=lncRNA name= ref=RefGeneNoncode transcriptId=NR_033714 cpcScore=2.8618000 cnci=-0.3516288	NonCoding
TC17001311.hg.1	9.45	10.05	-1.52	0.003455	0.139674	FLOT2	flotillin 2; NULL	Coding
TC02002253.hg.1	7.02	7.63	-1.52	0.007791	0.190565	C2orf76	chromosome 2 open reading frame 76; NULL	Coding
TC11002624.hg.1	7.78	8.38	-1.52	0.011036	0.221095		accn=NULL class=lncRNA name= ref=UCSCGeneNoncode transcriptId=uc001mug.3 cpcScore=0.4368810 cnci=-0.2393107	NonCoding
TC03001192.hg.1	9.04	9.65	-1.52	0.031682	0.331177	WNT7A	wingless-type MMTV integration site family, member 7A; NULL	Coding
TC01004316.hg.1	5.73	6.34	-1.52	0.01569	0.254415		accn=NULL class=lincRNA name=Human lincRNA ref=Scripture Reconstruction LincRNAs By Luo transcriptId=linc_luo_967 cpcScore=-1.3069900 cnci=-0.3141564	NonCoding
TC04002556.hg.1	6.88	7.48	-1.52	0.03017	0.324641		accn=NULL class=lncRNA name= ref=UCSCGeneNoncode transcriptId=uc003hay.2 cpcScore=-1.1487400 cnci=-0.3979733|accn=BX538337 class=mRNAlike lncRNA name=Human lncRNA ref=JounralRNA transcriptId=2510 cpcScore=-1.1497500 cnci=-0.4165113	NonCoding
TC09002783.hg.1	8.28	8.89	-1.52	0.008574	0.198428		accn=NR_033234 class=lncRNA name= ref=RefGeneNoncode transcriptId=NR_033234 cpcScore=10.2293000 cnci=-0.3406355	NonCoding
TC0X001252.hg.1	5.46	6.07	-1.52	0.024281	0.300621	LOC286437	uncharacterized LOC286437	Coding
TC01003809.hg.1	7.45	8.05	-1.52	0.000727	0.08214	BATF3	basic leucine zipper transcription factor, ATF-like 3; NULL	Coding
TC15001783.hg.1	6.71	7.32	-1.52	0.028438	0.319267	UBE2Q2P1	ubiquitin-conjugating enzyme E2Q family member 2 pseudogene 1	Coding
TC15001985.hg.1	8.05	8.65	-1.52	0.006447	0.178867		cdna:known chromosome:GRCh37:15:99936818:99941520:-1 gene:ENSG00000259760 gene_biotype:antisense transcript_biotype:antisense	Coding
TC17001291.hg.1	5.46	6.06	-1.52	0.03011	0.324641		DQ592825,uc002har.3	Coding
TC15001473.hg.1	7.63	8.24	-1.53	0.005401	0.165331	CNOT6LP1	CCR4-NOT transcription complex, subunit 6-like pseudogene 1	Coding
TC04001947.hg.1	6.15	6.76	-1.53	0.00282	0.129628		linc-STIM2-4 chr4:+:26765708-26766256	NonCoding
TC21000922.hg.1	6.66	7.28	-1.53	0.021019	0.284994		linc-URB1-1 chr21:-:33937195-33940382	NonCoding
TC19000921.hg.1	9.22	9.83	-1.53	0.000758	0.082996	ZNF542	zinc finger protein 542	Coding
TC04000485.hg.1	7.38	8	-1.53	0.005175	0.162631	HERC5	HECT and RLD domain containing E3 ubiquitin protein ligase 5; NULL	Coding
TC14001434.hg.1	6.13	6.74	-1.53	0.001469	0.09873	RPS6KA5	ribosomal protein S6 kinase, 90kDa, polypeptide 5	Coding
TC0X000657.hg.1	9.06	9.67	-1.53	0.001859	0.108784	SLC9A6	solute carrier family 9, subfamily A (NHE6, cation proton antiporter 6), member 6; NULL	Coding
TC13001263.hg.1	6.84	7.45	-1.53	0.02091	0.284452		accn=AF147319 class=mRNAlike lncRNA name=NULL ref=H-invitational v7.5 transcriptId=HIT000071392 cpcScore=-1.1788900 cnci=-0.3486581	NonCoding
TC11001002.hg.1	6.78	7.39	-1.53	0.001497	0.099009	DIXDC1	DIX domain containing 1	Coding
TC17000525.hg.1	9.29	9.9	-1.53	0.010821	0.220071	ATP6V0A1	ATPase, H+ transporting, lysosomal V0 subunit a1	Coding
TC08002586.hg.1	7.64	8.25	-1.53	0.002124	0.115421	STAU2	staufen double-stranded RNA binding protein 2	Coding
TC14000429.hg.1	8.58	9.19	-1.53	0.015942	0.256075	PCNX	pecanex homolog (Drosophila)	Coding
TC04001092.hg.1	6.44	7.05	-1.53	0.000849	0.087997	SEL1L3	sel-1 suppressor of lin-12-like 3 (C. elegans); NULL	Coding
TC03002794.hg.1	7.64	8.25	-1.53	0.006631	0.180546		accn=AK123966 class=mRNAlike lncRNA name=Human lncRNA ref=JounralRNA transcriptId=1677 cpcScore=-0.9132660 cnci=-0.2927124	NonCoding
TC01000931.hg.1	8.32	8.94	-1.53	0.005235	0.163289	FAM102B	family with sequence similarity 102, member B; NULL	Coding
TC09002195.hg.1	6.23	6.84	-1.53	0.015431	0.252672		accn=AJ420454 class=mRNAlike lncRNA name=Human lncRNA ref=JounralRNA transcriptId=5382 cpcScore=-1.1439700 cnci=-0.2930428	NonCoding
TC0X001230.hg.1	6.14	6.75	-1.53	0.000434	0.073979	TMSB15A	thymosin beta 15a; thymosin beta-15B-like; thymosin beta 15B; NULL	Coding
TC14001195.hg.1	5.83	6.44	-1.53	0.006561	0.18014		havana:lincRNA chromosome:GRCh37:14:62023038:62037371:-1 gene:ENSG00000250548 gene_biotype:lincRNA transcript_biotype:lincRNA|havana:lincRNA chromosome:GRCh37:14:62023031:62036912:-1 gene:ENSG00000250548 gene_biotype:lincRNA transcript_biotype:lincRNA	Coding
TC15000561.hg.1	5.83	6.44	-1.53	0.031076	0.32871		DQ578258,uc010uhu.1	Coding
TC0X001485.hg.1	8.88	9.5	-1.54	0.04284	0.370979		cdna:pseudogene chromosome:GRCh37:X:149399291:149400721:-1 gene:ENSG00000234825 gene_biotype:pseudogene transcript_biotype:processed_pseudogene	Coding
TC0X000645.hg.1	10.13	10.76	-1.54	0.000692	0.08214	FAM127A	family with sequence similarity 127, member A; NULL	Coding
TC20001595.hg.1	6.16	6.78	-1.54	0.006359	0.177969		linc-WFDC12 chr20:-:43766346-43767617	NonCoding
TC02000711.hg.1	10.33	10.96	-1.54	0.002122	0.115421	SLC20A1	solute carrier family 20 (phosphate transporter), member 1; NULL	Coding
TC19001487.hg.1	7.32	7.95	-1.54	0.006967	0.182364	ZNF781	zinc finger protein 781	Coding
TC02000528.hg.1	8.67	9.29	-1.54	0.005676	0.168914	RGPD1	RANBP2-like and GRIP domain containing 1; RANBP2-like and GRIP domain containing 2; NULL	Coding
TC21000459.hg.1	7.27	7.9	-1.54	0.009542	0.208363	BRWD1	bromodomain and WD repeat domain containing 1; NULL	Coding
TC0X000223.hg.1	8.11	8.73	-1.54	0.000568	0.078302	PHF16	PHD finger protein 16; NULL	Coding
TC04000259.hg.1	8.3	8.92	-1.54	0.006895	0.182364	SLC30A9	solute carrier family 30 (zinc transporter), member 9; NULL	Coding
TC04000683.hg.1	7.7	8.32	-1.54	0.007039	0.183668	NAA15	N(alpha)-acetyltransferase 15, NatA auxiliary subunit; NULL	Coding
TC0X000865.hg.1	6.37	7	-1.54	0.030861	0.327572	OTTHUMG00000021149	NULL	Coding
TC02003162.hg.1	9.44	10.06	-1.54	0.00897	0.202457		accn=NR_037879 class=lncRNA name= ref=RefGeneNoncode transcriptId=NR_037879 cpcScore=0.6363220 cnci=-0.3615903|accn=NR_037880 class=lncRNA name= ref=RefGeneNoncode transcriptId=NR_037880 cpcScore=0.6418990 cnci=-0.3799928	NonCoding
TC02002127.hg.1	6.61	7.24	-1.54	0.006333	0.177755	MGAT4A	mannosyl (alpha-1,3-)-glycoprotein beta-1,4-N-acetylglucosaminyltransferase, isozyme A; NULL	Coding
TC08002385.hg.1	5.09	5.71	-1.54	0.00522	0.163116		accn=AK123531 class=mRNAlike lncRNA name=Human lncRNA ref=JounralRNA transcriptId=4003 cpcScore=-0.8919850 cnci=-0.3900508	NonCoding
TC08001293.hg.1	8.42	9.04	-1.54	0.017416	0.265481	ARFGEF1	ADP-ribosylation factor guanine nucleotide-exchange factor 1 (brefeldin A-inhibited); NULL	Coding
TC16001294.hg.1	8.07	8.69	-1.54	0.003227	0.136254	CDYL2	chromodomain protein, Y-like 2	Coding
TC04002457.hg.1	8.73	9.35	-1.54	0.005599	0.167982		accn=L32559 class=mRNAlike lncRNA name=NULL ref=H-invitational v7.5 transcriptId=HIT000193048 cpcScore=-1.3089200 cnci=-0.3566946	NonCoding
TC12000822.hg.1	6.85	7.47	-1.54	0.012817	0.235121	TCP11L2	t-complex 11, testis-specific-like 2	Coding
TC19000010.hg.1	7.76	8.38	-1.54	0.009202	0.205293	HCN2	hyperpolarization activated cyclic nucleotide-gated potassium channel 2	Coding
TC09001278.hg.1	5.8	6.43	-1.54	0.000897	0.088214	FRMD3	FERM domain containing 3; NULL	Coding
TC05001487.hg.1	5.1	5.72	-1.54	0.003732	0.144662	GCNT4	glucosaminyl (N-acetyl) transferase 4, core 2; NULL	Coding
TC0X000277.hg.1	7.68	8.3	-1.54	0.003554	0.141925	USP27X	ubiquitin specific peptidase 27, X-linked	Coding
TC17000360.hg.1	4.98	5.6	-1.54	0.005424	0.165655		[retired] ncrna:lincRNA chromosome:GRCh37:17:29351203:29359585:1 gene:ENSG00000250288	Coding
TC0X001113.hg.1	9.32	9.95	-1.55	0.003975	0.147088	PDZD11	PDZ domain containing 11; NULL	Coding
TC01004629.hg.1	9.89	10.52	-1.55	0.016458	0.25912		accn=AJ227918 class=mRNAlike lncRNA name=NULL ref=H-invitational v7.5 transcriptId=HIT000245067 cpcScore=-1.3029100 cnci=-0.2594663	NonCoding
TC0X000705.hg.1	9.3	9.93	-1.55	0.002881	0.130294	FMR1	fragile X mental retardation 1; NULL	Coding
TC01002717.hg.1	5.92	6.55	-1.55	0.004795	0.158043	CYP2J2	cytochrome P450, family 2, subfamily J, polypeptide 2; NULL	Coding
TC14000262.hg.1	6.99	7.63	-1.55	0.022529	0.291527	FAM179B	family with sequence similarity 179, member B; NULL	Coding
TC15000578.hg.1	8.76	9.39	-1.55	0.001909	0.109709	TPM1	tropomyosin 1 (alpha); NULL	Coding
TC19000598.hg.1	6.95	7.57	-1.55	0.011904	0.228168	TMEM145	transmembrane protein 145	Coding
TC0X002337.hg.1	7.72	8.35	-1.55	0.015903	0.255795	ACSL4	acyl-CoA synthetase long-chain family member 4; NULL	Coding
TC08000697.hg.1	7.91	8.54	-1.55	0.005206	0.163116	NOV	nephroblastoma overexpressed; NULL	Coding
TC04002673.hg.1	7.17	7.8	-1.55	0.026842	0.311758		accn=CR591422 class=mRNAlike lncRNA name=Human lncRNA ref=JounralRNA transcriptId=5116 cpcScore=-0.8702780 cnci=-0.2585519	NonCoding
TC0X000885.hg.1	7.85	8.48	-1.55	0.005719	0.169444	CTPS2	CTP synthase 2; NULL	Coding
TC0X001978.hg.1	10.47	11.1	-1.55	0.00637	0.177969		accn=AY112901 class=mRNAlike lncRNA name=NULL ref=H-invitational v7.5 transcriptId=HIT000084455 cpcScore=-1.0967800 cnci=-0.1676536	NonCoding
TC21000737.hg.1	9.99	10.63	-1.55	0.007317	0.185389		accn=AY429521 class=mRNAlike lncRNA name=NULL ref=H-invitational v7.5 transcriptId=HIT000254609 cpcScore=1.3174300 cnci=-0.0896054	NonCoding
TC02000403.hg.1	7.44	8.07	-1.55	0.014496	0.246264	ANTXR1	anthrax toxin receptor 1; NULL	Coding
TC0X001318.hg.1	7.74	8.37	-1.55	0.002604	0.125262	NKAP	NFKB activating protein; NULL	Coding
TC13001603.hg.1	6.54	7.17	-1.55	0.002176	0.117123		linc-SLITRK1-5 chr13:-:84638834-84656044	NonCoding
TC15001318.hg.1	7.95	8.59	-1.55	0.000556	0.077877	SLC30A4	solute carrier family 30 (zinc transporter), member 4; NULL	Coding
TC15001625.hg.1	4.86	5.5	-1.55	0.009781	0.210615		DQ578199,uc002auu.1	Coding
TC15001677.hg.1	4.86	5.5	-1.55	0.009781	0.210615		DQ578199,uc002bbc.2	Coding
TC15001844.hg.1	4.86	5.5	-1.55	0.009781	0.210615		DQ578199,uc002bph.1	Coding
TC08000873.hg.1	7.47	8.12	-1.56	0.025497	0.306218	LOC101060626	F-box only protein 25-like; putative uncharacterized protein C20orf69-like	Coding
TC02000199.hg.1	8.05	8.7	-1.56	0.000258	0.061394	LBH	limb bud and heart development; NULL	Coding
TC01002815.hg.1	5.41	6.05	-1.56	0.001731	0.105456	TTLL7	tubulin tyrosine ligase-like family, member 7; NULL	Coding
TC10000933.hg.1	8.25	8.89	-1.56	0.016862	0.262129	GLRX3	glutaredoxin 3; NULL	Coding
TC04000893.hg.1	6.53	7.17	-1.56	0.002777	0.128996	STOX2	storkhead box 2; NULL	Coding
TC0X000341.hg.1	7.76	8.41	-1.56	0.002167	0.116874	LOC550643	uncharacterized LOC550643; NULL	Coding
TC17001328.hg.1	9.43	10.08	-1.56	0.001467	0.09873	BLMH	bleomycin hydrolase	Coding
TC0X000966.hg.1	9.8	10.44	-1.56	0.017844	0.267602	MED14	mediator complex subunit 14; NULL	Coding
TC15001761.hg.1	9.47	10.12	-1.56	0.001229	0.093543	HOMER2	homer homolog 2 (Drosophila)	Coding
TC19002300.hg.1	10.85	11.49	-1.56	0.001458	0.09873		accn=S78080 class=mRNAlike lncRNA name=NULL ref=H-invitational v7.5 transcriptId=HIT000216774 cpcScore=1.8381700 cnci=-0.0127374	NonCoding
TC03001389.hg.1	8.6	9.24	-1.56	0.004108	0.14932	PRKAR2A	protein kinase, cAMP-dependent, regulatory, type II, alpha; NULL	Coding
TC03001634.hg.1	3.14	3.78	-1.56	0.00184	0.108082	GUCA1C	guanylate cyclase activator 1C; NULL	Coding
TC02003538.hg.1	7.64	8.28	-1.56	0.041619	0.366467		accn=DQ004397 class=mRNAlike lncRNA name=NULL ref=H-invitational v7.5 transcriptId=HIT000340909 cpcScore=0.6788750 cnci=-0.1012906|accn=DQ004398 class=mRNAlike lncRNA name=NULL ref=H-invitational v7.5 transcriptId=HIT000340910 cpcScore=0.6826100 cnci=-0.0847450|accn=AY493738 class=mRNAlike lncRNA name=NULL ref=H-invitational v7.5 transcriptId=HIT000254929 cpcScore=1.6692200 cnci=-0.0731149	NonCoding
TC01001668.hg.1	8.02	8.67	-1.56	0.023548	0.296867		ncrna:snoRNA chromosome:GRCh37:1:201947589:201947723:1 gene:ENSG00000206637 gene_biotype:snoRNA transcript_biotype:snoRNA	Coding
TC0X001315.hg.1	8.78	9.42	-1.56	0.001074	0.092694	UPF3B	UPF3 regulator of nonsense transcripts homolog B (yeast); NULL	Coding
TC10001227.hg.1	7	7.64	-1.56	0.023078	0.294904	FAM25E	family with sequence similarity 25, member E; NULL	Coding
TC10001280.hg.1	7	7.64	-1.56	0.023078	0.294904	FAM25D	family with sequence similarity 25, member D; NULL	Coding
TC11000741.hg.1	6.94	7.59	-1.56	0.005694	0.169196		cdna:known chromosome:GRCh37:11:71422786:71433273:1 gene:ENSG00000255319 gene_biotype:pseudogene transcript_biotype:processed_transcript	Coding
TC14001730.hg.1	8.12	8.76	-1.56	0.001106	0.092716		accn=BC057229 class=mRNAlike lncRNA name=Human lncRNA ref=JounralRNA transcriptId=739 cpcScore=5.5031600 cnci=-0.3556573	NonCoding
TC19000180.hg.1	8.84	9.49	-1.56	0.006016	0.172954	SLC44A2	solute carrier family 44, member 2	Coding
TC19002714.hg.1	9.17	9.81	-1.56	0.023559	0.296867	CGB	chorionic gonadotropin, beta polypeptide; chorionic gonadotropin, beta polypeptide 8; chorionic gonadotropin, beta polypeptide 5	Coding
TC0X001097.hg.1	7.47	8.12	-1.57	0.001322	0.096405	ZC4H2	zinc finger, C4H2 domain containing; NULL	Coding
TC0X001482.hg.1	8.95	9.6	-1.57	0.001365	0.096834	TMEM185A	transmembrane protein 185A; NULL	Coding
TC11000310.hg.1	7.43	8.07	-1.57	0.003728	0.144662	PRRG4	proline rich Gla (G-carboxyglutamic acid) 4 (transmembrane)	Coding
TC17001603.hg.1	7.73	8.38	-1.57	0.007308	0.185389	LRRC37A4P	leucine rich repeat containing 37, member A4, pseudogene	Coding
TC20001302.hg.1	10.43	11.08	-1.57	0.003252	0.136477		accn=L17329 class=mRNAlike lncRNA name=NULL ref=H-invitational v7.5 transcriptId=HIT000192308 cpcScore=-1.3871500 cnci=-0.3295578	NonCoding
TC0X001544.hg.1	7.73	8.38	-1.57	0.001254	0.094308	MPP1	membrane protein, palmitoylated 1, 55kDa; NULL	Coding
TC05000353.hg.1	8.13	8.78	-1.57	0.001569	0.100056		cdna:pseudogene chromosome:GRCh37:5:72804510:72805079:1 gene:ENSG00000255883 gene_biotype:pseudogene transcript_biotype:processed_pseudogene	Coding
TC0X002005.hg.1	8.25	8.9	-1.57	0.00308	0.134001		accn=X73875 class=mRNAlike lncRNA name=NULL ref=H-invitational v7.5 transcriptId=HIT000323403 cpcScore=0.2920480 cnci=-0.1768132	NonCoding
TC0Y000182.hg.1	9.78	10.43	-1.57	0.00089	0.088001	CD24	CD24 molecule	Coding
TC04002616.hg.1	6.79	7.44	-1.57	0.016178	0.257165		accn=NULL class=lncRNA name= ref=UCSCGeneNoncode transcriptId=uc003hoi.2 cpcScore=-0.1808360 cnci=-0.3469591	NonCoding
TC19000924.hg.1	10.66	11.31	-1.57	0.007734	0.189908	ZNF667-AS1	ZNF667 antisense RNA 1 (head to head)	Coding
TC20001032.hg.1	9.18	9.83	-1.57	0.000561	0.077979	EEF1A2	eukaryotic translation elongation factor 1 alpha 2; NULL	Coding
TC19000023.hg.1	8.08	8.74	-1.57	0.005351	0.164838	ARID3A	AT rich interactive domain 3A (BRIGHT-like)	Coding
TC08000917.hg.1	6.93	7.59	-1.57	0.002039	0.113219	FAM66B	family with sequence similarity 66, member B	Coding
TC17002195.hg.1	10.32	10.97	-1.57	0.015166	0.251244		accn=AF522368 class=mRNAlike lncRNA name=NULL ref=H-invitational v7.5 transcriptId=HIT000081214 cpcScore=2.1941700 cnci=-0.1101211	NonCoding
TC09002163.hg.1	7.81	8.46	-1.57	0.015188	0.251244		accn=AK127803 class=mRNAlike lncRNA name=Human lncRNA ref=JounralRNA transcriptId=4223 cpcScore=9.0907500 cnci=-0.0911894	NonCoding
TC17002906.hg.1	10.44	11.09	-1.57	0.004084	0.148738	KRT19	keratin 19; NULL	Coding
TC15001539.hg.1	3.99	4.64	-1.57	0.044087	0.375468		cdna:known chromosome:GRCh37:15:63362224:63364110:-1 gene:ENSG00000259627 gene_biotype:antisense transcript_biotype:antisense	Coding
TC12000408.hg.1	6.19	6.84	-1.57	0.049702	0.392132		AX746911,uc001rzb.1	Coding
TC18000104.hg.1	7.34	7.99	-1.57	0.003998	0.147364	TTC39C	tetratricopeptide repeat domain 39C	Coding
TC10002596.hg.1	7.66	8.32	-1.57	0.01701	0.263208		accn=NULL class=lncRNA name= ref=UCSCGeneNoncode transcriptId=uc001jcf.2 cpcScore=-1.0266200 cnci=-0.2217592	NonCoding
TC11003246.hg.1	7.89	8.53	-1.57	0.005378	0.165072		accn=D87470 class=mRNAlike lncRNA name=Human lncRNA ref=JounralRNA transcriptId=3531 cpcScore=3.3258200 cnci=-0.2234910	NonCoding
TC14000372.hg.1	7.51	8.16	-1.57	0.000588	0.07895	FLJ22447	uncharacterized LOC400221	Coding
TC16000718.hg.1	7.81	8.46	-1.57	0.015349	0.252004		BC071667,uc002fqw.3	Coding
TC01002349.hg.1	8.2	8.86	-1.58	0.001164	0.093543	LOC100506963	uncharacterized LOC100506963; NULL	Coding
TC06001962.hg.1	7.29	7.95	-1.58	0.004496	0.153521	FAXC	failed axon connections homolog (Drosophila); NULL	Coding
TC17001754.hg.1	8.76	9.42	-1.58	0.007616	0.188475	RNFT1	ring finger protein, transmembrane 1; NULL	Coding
TC21000935.hg.1	8.87	9.53	-1.58	0.00279	0.129091		accn=NR_040016 class=lncRNA name= ref=RefGeneNoncode transcriptId=NR_040016 cpcScore=1.6971800 cnci=-0.2933111|accn=DQ656043 class=mRNAlike lncRNA name=NULL ref=H-invitational v7.5 transcriptId=HIT000393156 cpcScore=1.0391100 cnci=-0.2174795	NonCoding
TC0X002130.hg.1	3.87	4.53	-1.58	0.045971	0.381133		accn=BC027222 class=mRNAlike lncRNA name=Human lncRNA ref=JounralRNA transcriptId=140 cpcScore=-1.1734000 cnci=-0.3953118	NonCoding
TC19002254.hg.1	10.61	11.27	-1.58	0.006768	0.181386		accn=NR_036521 class=lncRNA name= ref=RefGeneNoncode transcriptId=NR_036521 cpcScore=1.0994100 cnci=-0.2477861|accn=NR_036522 class=lncRNA name= ref=RefGeneNoncode transcriptId=NR_036522 cpcScore=1.4629300 cnci=-0.2529718|accn=NULL class=lncRNA name= ref=UCSCGeneNoncode transcriptId=uc002qnf.2 cpcScore=1.1262900 cnci=-0.2547670|accn=NULL class=lncRNA name= ref=UCSCGeneNoncode transcriptId=uc002qn…	NonCoding
TC05001239.hg.1	5.86	6.52	-1.58	0.004633	0.155696	OTTHUMG00000162005	NULL	Coding
TC08000003.hg.1	6.95	7.61	-1.58	0.000105	0.048917	FBXO25	F-box protein 25; NULL	Coding
TC09000029.hg.1	5.26	5.92	-1.58	0.000533	0.076864	SLC1A1	solute carrier family 1 (neuronal/epithelial high affinity glutamate transporter, system Xag), member 1; NULL	Coding
TC0X000362.hg.1	9.12	9.78	-1.58	0.005939	0.172252	EFNB1	ephrin-B1; NULL	Coding
TC0X000932.hg.1	5.96	6.62	-1.58	0.003581	0.142678	OTTHUMG00000021298	NULL	Coding
TC0X001355.hg.1	9.68	10.34	-1.58	0.009586	0.208863	ZDHHC9	zinc finger, DHHC-type containing 9; NULL	Coding
TC0X001828.hg.1	7.57	8.24	-1.58	0.000921	0.089063		accn=NULL class=lncRNA name= ref=UCSCGeneNoncode transcriptId=uc004eon.1 cpcScore=5.9213900 cnci=-0.2098643	NonCoding
TC21000681.hg.1	9.61	10.27	-1.58	0.004591	0.155022		accn=AK075290 class=mRNAlike lncRNA name=NULL ref=H-invitational v7.5 transcriptId=HIT000082325 cpcScore=5.2030900 cnci=-0.2237105|accn=BC039036 class=mRNAlike lncRNA name=NULL ref=H-invitational v7.5 transcriptId=HIT000095475 cpcScore=3.7053200 cnci=-0.2401514	NonCoding
TC19000235.hg.1	9.03	9.69	-1.58	0.001939	0.110313	NFIX	nuclear factor I/X (CCAAT-binding transcription factor)	Coding
TC04000744.hg.1	6.42	7.09	-1.58	0.002522	0.123326	DCLK2	doublecortin-like kinase 2; NULL	Coding
TC03002767.hg.1	7.69	8.35	-1.58	0.011081	0.221819		accn=NULL class=lincRNA name=Human lincRNA ref=Scripture Reconstruction LincRNAs By Luo transcriptId=linc_luo_1895 cpcScore=-1.3860700 cnci=-0.1857564	NonCoding
TC0X000188.hg.1	7	7.66	-1.58	0.021085	0.28514		DQ579129,uc022buy.1	Coding
TC0X001873.hg.1	5.84	6.5	-1.58	0.016631	0.260302		accn=NULL class=mRNAlike lncRNA name=vega lncRNA ref=GENCODE transcriptId=OTTHUMT00000058374 cpcScore=-0.8127620 cnci=-0.2990760	NonCoding
TC14001997.hg.1	7.27	7.92	-1.58	0.025613	0.306856		linc-SDCCAG1-2 chr14:-:50328593-50331183	NonCoding
TC01006109.hg.1	7.06	7.73	-1.59	0.004106	0.149316		accn=NULL class=lncRNA name= ref=UCSCGeneNoncode transcriptId=uc010ptz.1 cpcScore=2.6808100 cnci=-0.4205905	NonCoding
TC0X000049.hg.1	4.03	4.71	-1.59	0.038336	0.356484		uc022bta.1	Coding
TC02003382.hg.1	8.5	9.18	-1.59	0.031651	0.331046		accn=NULL class=lncRNA name= ref=EnsemblNoncode transcriptId=ENST00000409054 cpcScore=-1.0411900 cnci=-0.2037713|accn=NULL class=lncRNA name= ref=EnsemblNoncode transcriptId=ENST00000409139 cpcScore=-0.9824840 cnci=-0.2142634|accn=NULL class=lncRNA name= ref=EnsemblNoncode transcriptId=ENST00000331944 cpcScore=-0.8784160 cnci=-0.1438024|accn=NULL class=lncRNA name= ref=UCSCGeneNoncode transcriptI…	NonCoding
TC01005329.hg.1	8.16	8.83	-1.59	0.0013	0.095756		accn=AL049675 class=mRNAlike lncRNA name=Human lncRNA ref=JounralRNA transcriptId=155 cpcScore=1.1683200 cnci=-0.2294553	NonCoding
TC17000720.hg.1	6.83	7.5	-1.59	0.006707	0.181386	GDPD1	glycerophosphodiester phosphodiesterase domain containing 1	Coding
TC02002172.hg.1	8.7	9.37	-1.59	0.00871	0.199387	RGPD3	RANBP2-like and GRIP domain containing 3; NULL	Coding
TC05001536.hg.1	6.02	6.69	-1.59	0.001935	0.110271	ANKRD34B	ankyrin repeat domain 34B; NULL	Coding
TC0X000792.hg.1	10.14	10.82	-1.59	0.007524	0.187536	VAMP7	vesicle-associated membrane protein 7; NULL	Coding
TC01005489.hg.1	8.65	9.32	-1.59	0.023387	0.296127		accn=D83776 class=mRNAlike lncRNA name=Human lncRNA ref=JounralRNA transcriptId=314 cpcScore=12.3272000 cnci=-0.3353218	NonCoding
TC03000378.hg.1	7.95	8.62	-1.59	0.009049	0.203221	PXK	PX domain containing serine/threonine kinase; NULL	Coding
TC0X000403.hg.1	6.92	7.59	-1.59	0.000713	0.08214	CHIC1	cysteine-rich hydrophobic domain 1; NULL	Coding
TC06003119.hg.1	3.96	4.63	-1.59	0.006507	0.179157		accn=BC020896 class=mRNAlike lncRNA name=Human lncRNA ref=JounralRNA transcriptId=4639 cpcScore=-1.0518000 cnci=-0.3674480	NonCoding
TC11002378.hg.1	8.69	9.35	-1.59	0.01609	0.2565	BMPR1APS2	bone morphogenetic protein receptor, type IA pseudogene 2	Coding
TC08001396.hg.1	5.56	6.23	-1.59	0.006769	0.181386	MMP16	matrix metallopeptidase 16 (membrane-inserted); NULL	Coding
TC22000615.hg.1	6.57	7.23	-1.59	0.000256	0.061394	OTTHUMG00000150955	NULL	Coding
TC02000669.hg.1	7.56	8.24	-1.6	0.001926	0.110192	CCDC138	coiled-coil domain containing 138; NULL	Coding
TC15001476.hg.1	8.67	9.35	-1.6	0.001497	0.099009	MNS1	meiosis-specific nuclear structural 1; NULL	Coding
TC14002318.hg.1	8.62	9.3	-1.6	0.016682	0.260463	HEATR5A	HEAT repeat containing 5A	Coding
TC03000770.hg.1	6.82	7.5	-1.6	0.00082	0.086592	TRPC1	transient receptor potential cation channel, subfamily C, member 1; NULL	Coding
TC15001612.hg.1	8.36	9.03	-1.6	0.000582	0.078877	UACA	uveal autoantigen with coiled-coil domains and ankyrin repeats; NULL	Coding
TC01006150.hg.1	5.32	5.99	-1.6	0.002614	0.125262		linc-TP53BP2-4 chr1:-:224133091-224222680|linc-TP53BP2-4 chr1:-:224204521-224218727	NonCoding
TC0X000606.hg.1	8.6	9.28	-1.6	0.005693	0.169196	STAG2	stromal antigen 2; NULL	Coding
TC08000053.hg.1	6.69	7.37	-1.6	0.000976	0.09032	FAM66E	family with sequence similarity 66, member E	Coding
TC02000674.hg.1	7.5	8.18	-1.6	0.001988	0.11178	LOC440894	uncharacterized LOC440894; NULL	Coding
TC12000823.hg.1	7.46	8.14	-1.6	0.005111	0.162017	POLR3B	polymerase (RNA) III (DNA directed) polypeptide B	Coding
TC0X001618.hg.1	9.01	9.69	-1.6	0.013492	0.24017		accn=FJ423751 class=mRNAlike lncRNA name=NULL ref=H-invitational v7.5 transcriptId=HIT000558582 cpcScore=0.3746710 cnci=-0.0321000	NonCoding
TC06000120.hg.1	8.56	9.24	-1.6	0.001559	0.099906	RNF144B	ring finger protein 144B; NULL	Coding
TC09000491.hg.1	8.35	9.02	-1.6	0.00042	0.073687	TMOD1	tropomodulin 1; NULL	Coding
TC10001109.hg.1	8.2	8.87	-1.6	0.011719	0.226711	ARHGAP21	Rho GTPase activating protein 21; NULL	Coding
TC01000895.hg.1	7.65	8.33	-1.6	0.015133	0.251083	AGL	amylo-alpha-1, 6-glucosidase, 4-alpha-glucanotransferase; NULL	Coding
TC0X000715.hg.1	8.03	8.71	-1.6	0.013377	0.239571		BC013793,uc004fdu.3	Coding
TC15002674.hg.1	7.76	8.44	-1.6	0.003429	0.139606		accn=AK055438 class=mRNAlike lncRNA name=Human lncRNA ref=JounralRNA transcriptId=471 cpcScore=-0.0799572 cnci=-0.2985653	NonCoding
TC05000943.hg.1	9.66	10.33	-1.6	0.018868	0.27289	FGF18	fibroblast growth factor 18; NULL	Coding
TC14001850.hg.1	7.52	8.2	-1.6	0.003013	0.133211		accn=CR624531 class=mRNAlike lncRNA name=NULL ref=H-invitational v7.5 transcriptId=HIT000303726 cpcScore=-1.1536400 cnci=-0.1871551	NonCoding
TC03000503.hg.1	6.79	7.46	-1.6	3e-06	0.031574	CMSS1	cms1 ribosomal small subunit homolog (yeast); NULL	Coding
TC20000076.hg.1	9.14	9.82	-1.6	0.008272	0.194992	PLCB4	phospholipase C, beta 4; NULL	Coding
TC18000507.hg.1	6.97	7.64	-1.6	0.004049	0.148239	MYO5B	myosin VB	Coding
TC11001444.hg.1	8.15	8.83	-1.6	0.002259	0.118372	CYP2R1	cytochrome P450, family 2, subfamily R, polypeptide 1	Coding
TC15001485.hg.1	5.31	5.99	-1.6	0.025755	0.30746		ncrna:snoRNA chromosome:GRCh37:15:58892331:58892434:-1 gene:ENSG00000239100 gene_biotype:snoRNA transcript_biotype:snoRNA	Coding
TC17001540.hg.1	8.68	9.36	-1.6	0.003278	0.13699	EZH1	enhancer of zeste homolog 1 (Drosophila)	Coding
TC17000355.hg.1	8.23	8.92	-1.61	0.020964	0.284924	ATAD5	ATPase family, AAA domain containing 5; NULL	Coding
TC01001657.hg.1	8.04	8.73	-1.61	0.000339	0.066571	IGFN1	immunoglobulin-like and fibronectin type III domain containing 1; NULL	Coding
TC12002967.hg.1	9.88	10.57	-1.61	0.009369	0.206763		accn=AF088017 class=mRNAlike lncRNA name=NULL ref=H-invitational v7.5 transcriptId=HIT000067565 cpcScore=-1.3922900 cnci=-0.5481020	NonCoding
TC13000974.hg.1	5.91	6.6	-1.61	0.024239	0.300395		accn=L23311 class=mRNAlike lncRNA name=NULL ref=H-invitational v7.5 transcriptId=HIT000192534 cpcScore=-1.2778600 cnci=-0.3836691	NonCoding
TC0Y000340.hg.1	5.78	6.47	-1.61	0.049963	0.392815		linc-BPY2B-5 chrY:-:27670207-27673951	NonCoding
TC0Y000109.hg.1	10.06	10.75	-1.61	0.006275	0.176714	VAMP7	vesicle-associated membrane protein 7	Coding
TC12000576.hg.1	7.02	7.71	-1.61	0.001071	0.092694	TBC1D30	TBC1 domain family, member 30	Coding
TC10000672.hg.1	6.12	6.8	-1.61	0.006052	0.173333	TBC1D12	TBC1 domain family, member 12; NULL	Coding
TC15002642.hg.1	9.99	10.68	-1.61	0.006038	0.173333		accn=AL110098 class=mRNAlike lncRNA name=NULL ref=H-invitational v7.5 transcriptId=HIT000250243 cpcScore=0.7466930 cnci=-0.3416529	NonCoding
TC02002120.hg.1	7.92	8.6	-1.61	0.015389	0.252476	ANKRD36B	ankyrin repeat domain 36B; ankyrin repeat domain-containing protein 36A-like; NULL	Coding
TC18000397.hg.1	8.9	9.59	-1.61	0.011994	0.228556	ROCK1	Rho-associated, coiled-coil containing protein kinase 1; NULL	Coding
TC0X000900.hg.1	7.79	8.48	-1.61	0.001112	0.092716	PHKA2	phosphorylase kinase, alpha 2 (liver); NULL	Coding
TC01005426.hg.1	6.71	7.39	-1.61	0.008355	0.196008		accn=S63836 class=mRNAlike lncRNA name=NULL ref=H-invitational v7.5 transcriptId=HIT000216034 cpcScore=0.3532710 cnci=-1.0000000|accn=S63834 class=mRNAlike lncRNA name=NULL ref=H-invitational v7.5 transcriptId=HIT000216032 cpcScore=1.1982600 cnci=-0.1403209|accn=S63833 class=mRNAlike lncRNA name=NULL ref=H-invitational v7.5 transcriptId=HIT000216031 cpcScore=0.3235210 cnci=-0.1601562|accn=S63837 …	NonCoding
TC15000751.hg.1	5.93	6.62	-1.61	0.00986	0.210932	ABHD17C	abhydrolase domain containing 17C	Coding
TC02002705.hg.1	9.21	9.89	-1.61	0.012621	0.233503	KLF7	Kruppel-like factor 7 (ubiquitous); NULL	Coding
TC08001191.hg.1	9.01	9.7	-1.61	0.005588	0.167855	PRKDC	protein kinase, DNA-activated, catalytic polypeptide; NULL	Coding
TC0X001976.hg.1	7.91	8.6	-1.61	0.015901	0.255795		accn=AY539999 class=mRNAlike lncRNA name=NULL ref=H-invitational v7.5 transcriptId=HIT000255294 cpcScore=0.3892380 cnci=-0.2349423|accn=AY540015 class=mRNAlike lncRNA name=NULL ref=H-invitational v7.5 transcriptId=HIT000255310 cpcScore=2.1606700 cnci=-0.3684555|accn=AY540014 class=mRNAlike lncRNA name=NULL ref=H-invitational v7.5 transcriptId=HIT000255309 cpcScore=3.1610400 cnci=-0.3220613|accn=A…	NonCoding
TC22001154.hg.1	6.14	6.83	-1.61	0.009235	0.205675		accn=NULL class=mRNAlike lncRNA name=vega lncRNA ref=GENCODE transcriptId=OTTHUMT00000317554 cpcScore=-1.1424600 cnci=-1.0000000	NonCoding
TC02001016.hg.1	6.79	7.48	-1.61	0.002182	0.117134	GAD1	glutamate decarboxylase 1 (brain, 67kDa); NULL	Coding
TC0X002138.hg.1	6.94	7.63	-1.61	0.008651	0.198982		accn=CR608622 class=mRNAlike lncRNA name=NULL ref=H-invitational v7.5 transcriptId=HIT000287817_03 cpcScore=-1.3765200 cnci=-0.6470843	NonCoding
TC17002645.hg.1	8.82	9.51	-1.61	0.005336	0.1647		accn=NR_027676 class=lncRNA name= ref=RefGeneNoncode transcriptId=NR_027676 cpcScore=21.1797000 cnci=-0.4484046	NonCoding
TC19000575.hg.1	9.57	10.26	-1.62	0.030567	0.326246	CYP2S1	cytochrome P450, family 2, subfamily S, polypeptide 1	Coding
TC01002073.hg.1	5.47	6.17	-1.62	0.039865	0.360516	OTTHUMG00000002467	NULL	Coding
TC12001629.hg.1	8.12	8.82	-1.62	0.003331	0.138154	B4GALNT1	beta-1,4-N-acetyl-galactosaminyl transferase 1	Coding
TC02002098.hg.1	8.17	8.87	-1.62	0.015953	0.256191	LOC100996862	ankyrin repeat domain-containing protein 36A-like; NULL	Coding
TC02000660.hg.1	8.8	9.5	-1.62	0.009416	0.207038	RGPD4	RANBP2-like and GRIP domain containing 4; NULL	Coding
TC04002233.hg.1	6.26	6.96	-1.62	0.016742	0.260901		accn=CR596650 class=mRNAlike lncRNA name=NULL ref=H-invitational v7.5 transcriptId=HIT000275845 cpcScore=3.0441300 cnci=-0.2686503	NonCoding
TC0X001118.hg.1	8.73	9.43	-1.62	0.006662	0.181022	SNX12	sorting nexin 12; NULL	Coding
TC09001287.hg.1	8.35	9.04	-1.62	0.003815	0.144994	AGTPBP1	ATP/GTP binding protein 1; NULL	Coding
TC06001684.hg.1	9.09	9.79	-1.62	0.003763	0.144662	CCDC167	coiled-coil domain containing 167; NULL	Coding
TC19002452.hg.1	5.01	5.7	-1.62	0.031955	0.33211		accn=AK098179 class=mRNAlike lncRNA name=Human lncRNA ref=JounralRNA transcriptId=4850 cpcScore=-0.9412140 cnci=-0.3698484	NonCoding
TC03001798.hg.1	8.16	8.86	-1.62	0.011943	0.228393	RAB6B	RAB6B, member RAS oncogene family; NULL	Coding
TC08000709.hg.1	7.81	8.5	-1.62	0.005073	0.161499	ZHX2	zinc fingers and homeoboxes 2; NULL	Coding
TC19001598.hg.1	5.17	5.87	-1.62	0.036106	0.348305	ZNF404	zinc finger protein 404	Coding
TC0X000495.hg.1	7.4	8.1	-1.63	0.003163	0.135513	WBP5	WW domain binding protein 5; NULL	Coding
TC0X000413.hg.1	6.46	7.16	-1.63	0.002501	0.122665	UPRT	uracil phosphoribosyltransferase (FUR1) homolog (S. cerevisiae); NULL	Coding
TC18000436.hg.1	8.01	8.71	-1.63	0.006135	0.174746	DSC2	desmocollin 2; NULL	Coding
TC22000925.hg.1	4.68	5.39	-1.63	0.022966	0.294618		linc-IL17RA-10 chr22:+:16352060-16352999	NonCoding
TC0X000575.hg.1	9.97	10.67	-1.63	0.001432	0.098004	IL13RA1	interleukin 13 receptor, alpha 1; NULL	Coding
TC02000535.hg.1	8.2	8.91	-1.63	0.032736	0.335511	LINC00152	long intergenic non-protein coding RNA 152; uncharacterized LOC541471; NULL	Coding
TC04002560.hg.1	10.4	11.1	-1.63	0.001142	0.093212		accn=AF540057 class=mRNAlike lncRNA name=NULL ref=H-invitational v7.5 transcriptId=HIT000081460 cpcScore=1.5107300 cnci=-1.0000000	NonCoding
TC03002676.hg.1	7.55	8.25	-1.63	0.04738	0.385442		accn=BC035463 class=mRNAlike lncRNA name=NULL ref=H-invitational v7.5 transcriptId=HIT000093919 cpcScore=-1.2223000 cnci=-0.3618598	NonCoding
TC01004452.hg.1	9.08	9.79	-1.63	0.001161	0.093543		accn=AK026966 class=mRNAlike lncRNA name=Human lncRNA ref=JounralRNA transcriptId=4756 cpcScore=-1.2302400 cnci=-0.3511155	NonCoding
TC18000477.hg.1	5.85	6.56	-1.63	0.000464	0.074622	PSTPIP2	proline-serine-threonine phosphatase interacting protein 2; NULL	Coding
TC08001844.hg.1	5.54	6.25	-1.63	0.003864	0.14535		accn=NULL class=lncRNA name= ref=UCSCGeneNoncode transcriptId=uc003xel.1 cpcScore=-1.2546200 cnci=-0.3463701	NonCoding
TC14001038.hg.1	7.54	8.25	-1.63	0.014327	0.244859	RALGAPA1	Ral GTPase activating protein, alpha subunit 1 (catalytic)	Coding
TC01003996.hg.1	5.96	6.66	-1.63	0.011932	0.22837	LYST	lysosomal trafficking regulator; NULL	Coding
TC02003078.hg.1	6.29	6.99	-1.63	0.00243	0.121301		accn=CR615536 class=mRNAlike lncRNA name=Human lncRNA ref=JounralRNA transcriptId=4881 cpcScore=6.7147800 cnci=-0.1711523	NonCoding
TC17000349.hg.1	9.57	10.28	-1.63	0.005489	0.166631	CPD	carboxypeptidase D; NULL	Coding
TC11000314.hg.1	7.64	8.35	-1.63	0.014148	0.243226	LINC00294	long intergenic non-protein coding RNA 294	Coding
TC04000729.hg.1	5.78	6.49	-1.63	0.003181	0.135627	EDNRA	endothelin receptor type A; NULL	Coding
TC18000433.hg.1	8.53	9.24	-1.63	0.000694	0.08214	CDH2	cadherin 2, type 1, N-cadherin (neuronal); NULL	Coding
TC12001389.hg.1	6.22	6.92	-1.63	0.005325	0.164496	CPNE8	copine VIII	Coding
TC01002320.hg.1	7.01	7.72	-1.63	0.00206	0.113565	EIF4G3	eukaryotic translation initiation factor 4 gamma, 3; NULL	Coding
TC14001000.hg.1	6.23	6.93	-1.63	0.000496	0.076711	PRKD1	protein kinase D1; NULL	Coding
TC18000501.hg.1	8.19	8.89	-1.63	0.006965	0.182364	DYM	dymeclin; NULL	Coding
TC03000865.hg.1	6.77	7.48	-1.63	0.000375	0.070407	MLF1	myeloid leukemia factor 1; NULL	Coding
TC04000279.hg.1	6.92	7.62	-1.63	0.000274	0.061611	SLC10A4	solute carrier family 10 (sodium/bile acid cotransporter family), member 4; NULL	Coding
TC11001536.hg.1	9.19	9.9	-1.63	0.005849	0.171505	CSTF3	cleavage stimulation factor, 3' pre-RNA, subunit 3, 77kDa	Coding
TC13000741.hg.1	8.01	8.73	-1.64	0.001856	0.108774	KCTD12	potassium channel tetramerisation domain containing 12; NULL	Coding
TC08001990.hg.1	6.35	7.06	-1.64	0.033008	0.336492		accn=AK094296 class=mRNAlike lncRNA name=Human lncRNA ref=JounralRNA transcriptId=4011 cpcScore=-1.2769800 cnci=-0.5325459	NonCoding
TC01006061.hg.1	9.66	10.37	-1.64	9.6e-05	0.048917		accn=CR542010 class=mRNAlike lncRNA name=Human lncRNA ref=JounralRNA transcriptId=887 cpcScore=3.0450500 cnci=-0.0561921	NonCoding
TC12000732.hg.1	7.41	8.12	-1.64	0.001446	0.09873	MIR492	microRNA 492; keratin 19 pseudogene 2	Coding
TC16000412.hg.1	9.51	10.23	-1.64	0.002277	0.118372	FLJ26245	uncharacterized LOC400533; RNA, 5S ribosomal pseudogene 411; RNA, 5S ribosomal pseudogene 412	Coding
TC17002248.hg.1	9.34	10.06	-1.64	0.02594	0.308086		accn=NULL class=lincRNA name=Human lincRNA ref=Scripture Reconstruction LincRNAs By Luo transcriptId=linc_luo_20 cpcScore=-1.2633000 cnci=-0.2869892	NonCoding
TC21000627.hg.1	5.41	6.12	-1.64	0.00061	0.080089		accn=NULL class=lncRNA name= ref=EnsemblNoncode transcriptId=ENST00000423581 cpcScore=-0.8000720 cnci=-0.2308992|linc-JAM2-4 chr21:+:25801018-25813516|linc-JAM2-4 chr21:+:25801053-25862621|linc-JAM2-4 chr21:+:25801053-25862621|linc-JAM2-4 chr21:+:25801094-25920256	NonCoding
TC04001025.hg.1	6.25	6.97	-1.64	0.000944	0.0902		[retired] cdna:known chromosome:GRCh37:4:9181486:9383121:-1 gene:ENSG00000226350	Coding
TC0X001072.hg.1	7.01	7.72	-1.64	0.00445	0.152927	FAM120C	family with sequence similarity 120C; NULL	Coding
TC08000538.hg.1	7.77	8.49	-1.64	0.006887	0.182364	WWP1	WW domain containing E3 ubiquitin protein ligase 1; NULL	Coding
TC0X001191.hg.1	7.56	8.27	-1.64	0.004593	0.155022	CHM	choroideremia (Rab escort protein 1); NULL	Coding
TC08000412.hg.1	7.25	7.96	-1.64	0.007297	0.185386	CHD7	chromodomain helicase DNA binding protein 7	Coding
TC01002446.hg.1	3.59	4.3	-1.64	0.048353	0.387964	SNORD103B	small nucleolar RNA, C/D box 103B; small nucleolar RNA, C/D box 103A	Coding
TC01002447.hg.1	3.59	4.3	-1.64	0.048353	0.387964	SNORD103A	small nucleolar RNA, C/D box 103A; small nucleolar RNA, C/D box 103B	Coding
TC0X002176.hg.1	5.55	6.26	-1.64	0.008928	0.202274		accn=NULL class=lncRNA name= ref=UCSCGeneNoncode transcriptId=uc004elv.1 cpcScore=3.3682500 cnci=-0.2408946	NonCoding
TC20000816.hg.1	10.23	10.94	-1.64	0.004229	0.150882	NDRG3	NDRG family member 3; NULL	Coding
TC09001921.hg.1	6.34	7.05	-1.64	0.00168	0.104045		linc-FAM75A3-1 chr9:+:40332916-40337603	NonCoding
TC14001727.hg.1	8.14	8.85	-1.64	0.020051	0.279526		accn=AK055647 class=mRNAlike lncRNA name=Human lncRNA ref=JounralRNA transcriptId=733 cpcScore=-1.1828300 cnci=-0.3355397	NonCoding
TC20001671.hg.1	7.77	8.49	-1.64	0.004383	0.15265		accn=AJ308021 class=mRNAlike lncRNA name=NULL ref=H-invitational v7.5 transcriptId=HIT000246970 cpcScore=-1.3785700 cnci=-0.2220721	NonCoding
TC02004500.hg.1	8.55	9.26	-1.64	0.010768	0.219833		accn=EF491794 class=mRNAlike lncRNA name=NULL ref=H-invitational v7.5 transcriptId=HIT000395521_05 cpcScore=0.7508280 cnci=-0.1937681	NonCoding
TC0X001397.hg.1	8.9	9.62	-1.64	0.000171	0.057384	MOSPD1	motile sperm domain containing 1; NULL	Coding
TC0X001907.hg.1	9.95	10.67	-1.65	0.001458	0.09873		accn=NR_033699 class=lncRNA name= ref=RefGeneNoncode transcriptId=NR_033699 cpcScore=12.2622000 cnci=-0.3721171	NonCoding
TC0X001859.hg.1	7.35	8.07	-1.65	0.002569	0.124603		accn=DQ655922 class=mRNAlike lncRNA name=NULL ref=H-invitational v7.5 transcriptId=HIT000393035 cpcScore=-0.8620040 cnci=-0.2383940|accn=DQ655921 class=mRNAlike lncRNA name=NULL ref=H-invitational v7.5 transcriptId=HIT000393034 cpcScore=-0.8499010 cnci=-0.1846515	NonCoding
TC14000608.hg.1	9.19	9.92	-1.65	0.001982	0.111719	VRK1	vaccinia related kinase 1	Coding
TC0X001770.hg.1	6.97	7.69	-1.65	0.00147	0.09873		accn=NR_030774 class=lncRNA name= ref=RefGeneNoncode transcriptId=NR_030774 cpcScore=4.0203200 cnci=-0.3222767	NonCoding
TC01000526.hg.1	7.41	8.14	-1.65	0.001683	0.104045	RIMKLA	ribosomal modification protein rimK-like family member A; NULL	Coding
TC0X000388.hg.1	9.28	10	-1.65	0.006392	0.178102	OGT	O-linked N-acetylglucosamine (GlcNAc) transferase; NULL	Coding
TC15001705.hg.1	6.16	6.88	-1.65	2.9e-05	0.035214	CHRNA3	cholinergic receptor, nicotinic, alpha 3 (neuronal); NULL	Coding
TC02000589.hg.1	8.08	8.8	-1.65	0.016155	0.256977	ANKRD36	ankyrin repeat domain 36; ankyrin repeat domain 36C; NULL	Coding
TC09000354.hg.1	7.19	7.91	-1.65	0.023092	0.294904	VPS13A	vacuolar protein sorting 13 homolog A (S. cerevisiae); NULL	Coding
TC18000593.hg.1	7.75	8.47	-1.65	0.000502	0.076711	PARD6G	par-6 partitioning defective 6 homolog gamma (C. elegans); NULL	Coding
TC18000716.hg.1	5.78	6.51	-1.65	0.007435	0.186578		linc-WDR7-7 chr18:+:52559874-52562337	NonCoding
TC14000326.hg.1	9.22	9.94	-1.65	0.005177	0.162631	KTN1	kinectin 1 (kinesin receptor); NULL	Coding
TC03003047.hg.1	10.79	11.51	-1.65	0.00912	0.203999		accn=AY123976 class=mRNAlike lncRNA name=NULL ref=H-invitational v7.5 transcriptId=HIT000084572 cpcScore=0.5135090 cnci=-0.1965516|accn=CR615239 class=mRNAlike lncRNA name=NULL ref=H-invitational v7.5 transcriptId=HIT000294434 cpcScore=2.1296700 cnci=-0.2251051	NonCoding
TC08001940.hg.1	7.38	8.1	-1.65	0.008204	0.194147		accn=AB037837 class=mRNAlike lncRNA name=Human lncRNA ref=JounralRNA transcriptId=3980 cpcScore=20.8117000 cnci=-0.1063368	NonCoding
TC03000068.hg.1	7.38	8.1	-1.65	0.002609	0.125262	SYN2	synapsin II	Coding
TC01002637.hg.1	6.4	7.12	-1.65	0.004438	0.152751	SPATA6	spermatogenesis associated 6; NULL	Coding
TC01002745.hg.1	5.32	6.04	-1.65	0.004744	0.157479	MIR3671	microRNA 3671	Coding
TC01003858.hg.1	8.94	9.66	-1.65	0.009616	0.209136		DQ584971,uc021pji.1	Coding
TC19000967.hg.1	6.97	7.7	-1.66	0.002042	0.113219		DQ581862,uc021vda.1	Coding
TC10002421.hg.1	5.45	6.19	-1.66	0.001243	0.093896		accn=CR749391 class=mRNAlike lncRNA name=Human lncRNA ref=JounralRNA transcriptId=2395 cpcScore=-1.1104500 cnci=-0.2749518|accn=NULL class=lincRNA name=Human lincRNA ref=Scripture Reconstruction LincRNAs By Luo transcriptId=linc_luo_1646 cpcScore=-1.6476000 cnci=-0.3452546|accn=NULL class=lncRNA name= ref=EnsemblNoncode transcriptId=ENST00000430998 cpcScore=-1.0362600 cnci=-0.2099835|linc-KLF6-3 …	NonCoding
TC19001580.hg.1	5.61	6.34	-1.66	0.000531	0.076864	PSG11	pregnancy specific beta-1-glycoprotein 11; NULL	Coding
TC03001866.hg.1	7.47	8.19	-1.66	0.008949	0.20235	PLOD2	procollagen-lysine, 2-oxoglutarate 5-dioxygenase 2; NULL	Coding
TC0X000278.hg.1	5.97	6.7	-1.66	0.000967	0.09032	CLCN5	chloride channel, voltage-sensitive 5; NULL	Coding
TC04000182.hg.1	6.56	7.28	-1.66	0.002656	0.12631	TBC1D19	TBC1 domain family, member 19; NULL	Coding
TC12002769.hg.1	5.13	5.86	-1.66	0.021884	0.288774		accn=AK124760 class=mRNAlike lncRNA name=Human lncRNA ref=JounralRNA transcriptId=4306 cpcScore=-1.2276700 cnci=-0.4367900	NonCoding
TC04001328.hg.1	6.86	7.59	-1.66	0.003753	0.144662	ANTXR2	anthrax toxin receptor 2; NULL	Coding
TC13001534.hg.1	7.92	8.65	-1.66	0.008291	0.195288		accn=AK092024 class=mRNAlike lncRNA name=Human lncRNA ref=JounralRNA transcriptId=1170 cpcScore=10.5873000 cnci=-0.1333233	NonCoding
TC01000226.hg.1	9.72	10.45	-1.66	0.011424	0.223991		DL489931,uc021ohi.1	Coding
TC0X001693.hg.1	7.04	7.78	-1.67	0.008578	0.198437		accn=AK026716 class=mRNAlike lncRNA name=Human lncRNA ref=JounralRNA transcriptId=69 cpcScore=-1.0851600 cnci=-0.3155148	NonCoding
TC18000574.hg.1	8.63	9.37	-1.67	0.000769	0.083626	CYB5A	cytochrome b5 type A (microsomal); NULL	Coding
TC03002567.hg.1	8.41	9.15	-1.67	0.011872	0.228004		accn=AK025305 class=mRNAlike lncRNA name=Human lncRNA ref=JounralRNA transcriptId=2066 cpcScore=-1.2841400 cnci=-0.4174984	NonCoding
TC14001636.hg.1	9.3	10.04	-1.67	0.022544	0.291587		accn=AY316523 class=mRNAlike lncRNA name=NULL ref=H-invitational v7.5 transcriptId=HIT000251697 cpcScore=2.7587700 cnci=-0.4115377	NonCoding
TC01000710.hg.1	7.95	8.69	-1.67	0.000764	0.083235	ATG4C	autophagy related 4C, cysteine peptidase; NULL	Coding
TC0X000526.hg.1	10.49	11.24	-1.67	0.003034	0.133211	PRPS1	phosphoribosyl pyrophosphate synthetase 1; NULL	Coding
TC0X002235.hg.1	11.42	12.16	-1.67	0.001363	0.096834		accn=CR626057 class=mRNAlike lncRNA name=NULL ref=H-invitational v7.5 transcriptId=HIT000305252 cpcScore=-1.0620300 cnci=-0.2703448|accn=CR542228 class=mRNAlike lncRNA name=NULL ref=H-invitational v7.5 transcriptId=HIT000269096 cpcScore=1.5666500 cnci=-0.0306743	NonCoding
TC02004228.hg.1	4.75	5.49	-1.67	0.001198	0.093543		linc-LHCGR chr2:-:49141326-49171820	NonCoding
TC15001225.hg.1	7.17	7.91	-1.67	0.004716	0.157367	GPR176	G protein-coupled receptor 176; NULL	Coding
TC0X001353.hg.1	7.77	8.52	-1.67	0.010787	0.219963	SMARCA1	SWI/SNF related, matrix associated, actin dependent regulator of chromatin, subfamily a, member 1; NULL	Coding
TC14000485.hg.1	6.08	6.82	-1.67	0.012108	0.229504		havana:lincRNA chromosome:GRCh37:14:77425981:77432145:1 gene:ENSG00000258602 gene_biotype:lincRNA transcript_biotype:lincRNA	Coding
TC01003974.hg.1	6.46	7.2	-1.67	0.000744	0.08251	SIPA1L2	signal-induced proliferation-associated 1 like 2; NULL	Coding
TC01001544.hg.1	7.62	8.36	-1.67	0.006725	0.181386	RALGPS2	Ral GEF with PH domain and SH3 binding motif 2; NULL	Coding
TC14001443.hg.1	6.93	7.67	-1.67	0.005755	0.170013	FBLN5	fibulin 5	Coding
TC02000747.hg.1	8.39	9.12	-1.67	3.2e-05	0.038004	OTTHUMG00000058520	NULL	Coding
TC12002043.hg.1	8.24	8.98	-1.68	0.003921	0.146205	MSI1	musashi RNA-binding protein 1	Coding
TC01003818.hg.1	8.45	9.19	-1.68	0.018209	0.26917		BC171896,uc010ptz.1	Coding
TC0X000635.hg.1	8.99	9.74	-1.68	0.011174	0.222545	PHF6	PHD finger protein 6; NULL	Coding
TC02004410.hg.1	7.75	8.5	-1.68	0.036163	0.348312		accn=NULL class=lincRNA name=Human lincRNA ref=Scripture Reconstruction LincRNAs By Luo transcriptId=linc_luo_1223 cpcScore=-1.3102300 cnci=-0.5484027	NonCoding
TC0X001916.hg.1	8.87	9.62	-1.68	0.004418	0.152751		accn=BC010378 class=mRNAlike lncRNA name=NULL ref=H-invitational v7.5 transcriptId=HIT000087473 cpcScore=1.7289400 cnci=-0.2955149	NonCoding
TC12000407.hg.1	5.53	6.28	-1.68	0.000985	0.09032	SCN8A	sodium channel, voltage gated, type VIII, alpha subunit	Coding
TC17001289.hg.1	3.03	3.78	-1.68	0.004131	0.149653		DQ581055,DQ585914,uc021ttn.1,uc002hao.3	Coding
TC19002503.hg.1	7.12	7.88	-1.69	0.005213	0.163116		accn=AY166785 class=mRNAlike lncRNA name=Human lncRNA ref=JounralRNA transcriptId=4887 cpcScore=0.2340270 cnci=-0.4517618	NonCoding
TC04001157.hg.1	6.85	7.61	-1.69	0.004403	0.152751	GNPDA2	glucosamine-6-phosphate deaminase 2; NULL	Coding
TC01002567.hg.1	7.75	8.5	-1.69	0.002981	0.132435	EDN2	endothelin 2; NULL	Coding
TC17001905.hg.1	8.77	9.52	-1.69	0.001137	0.093212	MXRA7	matrix-remodelling associated 7	Coding
TC04001945.hg.1	8.95	9.71	-1.69	0.005378	0.165072		accn=L07872 class=mRNAlike lncRNA name=Human lncRNA ref=JounralRNA transcriptId=5078 cpcScore=8.8381200 cnci=-0.0746992	NonCoding
TC03000543.hg.1	7.5	8.26	-1.69	0.0043	0.151485	BBX	bobby sox homolog (Drosophila); NULL	Coding
TC14002028.hg.1	6.85	7.61	-1.69	0.027473	0.315264		accn=NR_029435 class=lncRNA name= ref=RefGeneNoncode transcriptId=NR_029435 cpcScore=-0.4604700 cnci=-0.3735411|accn=NR_029434 class=lncRNA name= ref=RefGeneNoncode transcriptId=NR_029434 cpcScore=-0.4374730 cnci=-0.3717879|accn=BC106880 class=mRNAlike lncRNA name=NULL ref=H-invitational v7.5 transcriptId=HIT000338518 cpcScore=1.1252000 cnci=-0.1932719	NonCoding
TC04001211.hg.1	7.53	8.28	-1.69	0.016641	0.260302		AK096319,uc003hay.3	Coding
TC10001063.hg.1	8.45	9.21	-1.69	0.00141	0.097718	FAM171A1	family with sequence similarity 171, member A1; NULL	Coding
TC08001641.hg.1	8.15	8.91	-1.69	0.011656	0.226175	ASAP1	ArfGAP with SH3 domain, ankyrin repeat and PH domain 1; NULL	Coding
TC08002430.hg.1	6.31	7.07	-1.69	0.009377	0.206803		accn=AK074272 class=mRNAlike lncRNA name=Human lncRNA ref=JounralRNA transcriptId=4032 cpcScore=-1.3323000 cnci=-0.4538090	NonCoding
TC12000932.hg.1	7.77	8.53	-1.69	0.000372	0.070291	HSPB8	heat shock 22kDa protein 8	Coding
TC0X000530.hg.1	5.87	6.63	-1.7	0.002601	0.125262	ATG4A	autophagy related 4A, cysteine peptidase; NULL	Coding
TC0X001176.hg.1	9.79	10.56	-1.7	0.005899	0.171767	TAF9B	TAF9B RNA polymerase II, TATA box binding protein (TBP)-associated factor, 31kDa; NULL	Coding
TC15000614.hg.1	9.01	9.77	-1.7	0.000686	0.08214	ZWILCH	zwilch kinetochore protein; NULL	Coding
TC12000621.hg.1	7.19	7.96	-1.7	0.004295	0.151485	KCNMB4	potassium large conductance calcium-activated channel, subfamily M, beta member 4	Coding
TC0X001680.hg.1	7.8	8.57	-1.7	0.000683	0.08214		accn=D86969 class=mRNAlike lncRNA name=Human lncRNA ref=JounralRNA transcriptId=54 cpcScore=8.2041100 cnci=-0.2955297	NonCoding
TC0X000809.hg.1	8.14	8.9	-1.7	0.00065	0.081432	PRKX	protein kinase, X-linked; NULL	Coding
TC04002082.hg.1	6.57	7.34	-1.7	0.019608	0.277495		accn=NULL class=lncRNA name= ref=UCSCGeneNoncode transcriptId=uc010ijm.1 cpcScore=-1.2965300 cnci=-0.4023579	NonCoding
TC02002264.hg.1	8.7	9.46	-1.7	0.008341	0.195837	CLASP1	cytoplasmic linker associated protein 1; NULL	Coding
TC15001217.hg.1	5.74	6.5	-1.7	0.000309	0.063832	RASGRP1	RAS guanyl releasing protein 1 (calcium and DAG-regulated)	Coding
TC08002168.hg.1	7.32	8.09	-1.7	0.006053	0.173333		accn=AK024566 class=mRNAlike lncRNA name=Human lncRNA ref=JounralRNA transcriptId=3853 cpcScore=-0.5791170 cnci=-0.2521155	NonCoding
TC0X000738.hg.1	6.04	6.8	-1.7	0.000668	0.08214	GABRQ	gamma-aminobutyric acid (GABA) A receptor, theta; NULL	Coding
TC16000422.hg.1	6.42	7.19	-1.71	0.007138	0.184781	RNA5SP422	RNA, 5S ribosomal pseudogene 422	Coding
TC09001495.hg.1	7.95	8.72	-1.71	0.000566	0.078223	ZNF883	zinc finger protein 883; NULL	Coding
TC10000377.hg.1	6.98	7.75	-1.71	0.00118	0.093543	ARID5B	AT rich interactive domain 5B (MRF1-like); NULL	Coding
TC09001434.hg.1	6.48	7.26	-1.71	0.001216	0.093543	ABCA1	ATP-binding cassette, sub-family A (ABC1), member 1; NULL	Coding
TC0Y000276.hg.1	5.95	6.72	-1.71	0.027793	0.31687		linc-BPY2C-3 chrY:+:26288534-26292234	NonCoding
TC14000585.hg.1	5.5	6.27	-1.71	0.001474	0.098777	PPP4R4	protein phosphatase 4, regulatory subunit 4	Coding
TC0X002333.hg.1	6.09	6.86	-1.71	0.00064	0.080671	MTMR8	myotubularin related protein 8; ankyrin repeat and SOCS box containing 12; NULL	Coding
TC08001847.hg.1	10.34	11.12	-1.71	0.009377	0.206803		accn=AB370195 class=mRNAlike lncRNA name=NULL ref=H-invitational v7.5 transcriptId=HIT000409808 cpcScore=1.6810300 cnci=-0.1326172|accn=AB370194 class=mRNAlike lncRNA name=NULL ref=H-invitational v7.5 transcriptId=HIT000409807 cpcScore=1.1046800 cnci=-0.2689832	NonCoding
TC0X002006.hg.1	8.35	9.13	-1.71	0.00084	0.087624		accn=AY429563 class=mRNAlike lncRNA name=NULL ref=H-invitational v7.5 transcriptId=HIT000254651 cpcScore=4.4018500 cnci=-0.1959634	NonCoding
TC10000609.hg.1	9.58	10.35	-1.71	0.019385	0.276162	BMPR1A	bone morphogenetic protein receptor, type IA; NULL	Coding
TC20001565.hg.1	10.5	11.28	-1.71	0.003539	0.141787		accn=NR_038370 class=lncRNA name= ref=RefGeneNoncode transcriptId=NR_038370 cpcScore=2.9942500 cnci=-0.2600129	NonCoding
TC09002027.hg.1	5.85	6.62	-1.71	0.026025	0.308086		accn=AF070595 class=mRNAlike lncRNA name=Human lncRNA ref=JounralRNA transcriptId=4177 cpcScore=-1.0729000 cnci=-0.3875501	NonCoding
TC15002231.hg.1	7.17	7.94	-1.71	0.032604	0.335364		accn=AF085910 class=mRNAlike lncRNA name=NULL ref=H-invitational v7.5 transcriptId=HIT000066789 cpcScore=-1.4040000 cnci=-0.2168935	NonCoding
TC09002270.hg.1	5.71	6.48	-1.71	0.042961	0.371413		accn=NULL class=lincRNA name=Human lincRNA ref=Scripture Reconstruction LincRNAs By Luo transcriptId=linc_luo_1559 cpcScore=-1.2672100 cnci=-0.3381987|linc-STXBP1-1 chr9:+:130349967-130354487	NonCoding
TC14001724.hg.1	7.3	8.09	-1.72	0.000665	0.08214		accn=NULL class=lncRNA name= ref=EnsemblNoncode transcriptId=ENST00000229465 cpcScore=3.9625800 cnci=-0.2370311|accn=NR_039985 class=lncRNA name= ref=RefGeneNoncode transcriptId=NR_039985 cpcScore=1.9715200 cnci=-0.3285468|linc-HIF1A chr14:+:62024178-62120695|linc-HIF1A chr14:+:62037133-62124479|linc-HIF1A chr14:+:62037257-62125394|linc-HIF1A chr14:+:62114219-62124492|linc-HIF1A chr14:+:62117730-…	NonCoding
TC19001986.hg.1	8.03	8.82	-1.72	0.000737	0.082189		accn=NULL class=lncRNA name= ref=UCSCGeneNoncode transcriptId=uc002msx.1 cpcScore=2.3044700 cnci=-0.3607120	NonCoding
TC08000868.hg.1	7.31	8.09	-1.72	0.00889	0.20161		AC144568.3,OTTHUMT00000376495,OTTHUMT00000376496	Coding
TC02003637.hg.1	8.09	8.87	-1.72	0.024635	0.301419		accn=NULL class=lncRNA name= ref=UCSCGeneNoncode transcriptId=uc010fnw.1 cpcScore=-1.4139600 cnci=-0.4707753	NonCoding
TC14001484.hg.1	7.67	8.45	-1.72	0.008659	0.198982	ATG2B	autophagy related 2B; NULL	Coding
TC15001518.hg.1	6.92	7.7	-1.72	0.019975	0.279218		DQ577682,uc002ahk.3	Coding
TC09002600.hg.1	6.91	7.7	-1.72	0.022246	0.290112		linc-ALDH1A1-5 chr9:-:76866285-76889937	NonCoding
TC05002730.hg.1	9.6	10.39	-1.72	0.009512	0.208339		accn=AY358811 class=mRNAlike lncRNA name=Human lncRNA ref=JounralRNA transcriptId=3203 cpcScore=3.2037100 cnci=-0.0715406	NonCoding
TC01004621.hg.1	4.81	5.59	-1.72	0.004804	0.158043		accn=NULL class=lncRNA name= ref=UCSCGeneNoncode transcriptId=uc001ebn.1 cpcScore=0.2273310 cnci=-0.3693695	NonCoding
TC0X000101.hg.1	9.91	10.69	-1.72	0.001259	0.094325	SMS	spermine synthase; NULL	Coding
TC0X002143.hg.1	6.2	6.99	-1.72	0.003052	0.133412		linc-CHM-2 chrX:-:89294188-89295476	NonCoding
TC03000234.hg.1	5.93	6.71	-1.72	0.012726	0.234431		DQ592230,uc003cmy.1	Coding
TC01003787.hg.1	7.18	7.97	-1.72	4.7e-05	0.040308	IRF6	interferon regulatory factor 6; NULL	Coding
TC0X000987.hg.1	7.51	8.3	-1.73	0.002172	0.117037	OTTHUMG00000021411	NULL	Coding
TC0X002299.hg.1	7.75	8.54	-1.73	0.000323	0.064968	PRRG1	proline rich Gla (G-carboxyglutamic acid) 1; NULL	Coding
TC01003983.hg.1	5.89	6.68	-1.73	0.001934	0.110271	TARBP1	TAR (HIV-1) RNA binding protein 1; NULL	Coding
TC17000341.hg.1	9.27	10.06	-1.73	0.007891	0.191192	TAOK1	TAO kinase 1	Coding
TC11003386.hg.1	9.55	10.34	-1.73	0.020184	0.280077		accn=NULL class=lincRNA name=Human lincRNA ref=Scripture Reconstruction LincRNAs By Luo transcriptId=linc_luo_704 cpcScore=-1.2846900 cnci=-0.3048101	NonCoding
TC12002444.hg.1	4.6	5.39	-1.73	0.003207	0.135771		accn=NULL class=lncRNA name= ref=UCSCGeneNoncode transcriptId=uc001svy.1 cpcScore=-0.0152401 cnci=-0.3394250	NonCoding
TC03002815.hg.1	8.04	8.83	-1.73	0.026153	0.308642		linc-NUP210-2 chr3:-:13691791-13695339|linc-NUP210-2 chr3:-:13691791-13695286|linc-NUP210-2 chr3:-:13691938-13693351	NonCoding
TC01004659.hg.1	6.72	7.5	-1.73	0.007048	0.183834		accn=NULL class=lincRNA name=Human lincRNA ref=Scripture Reconstruction LincRNAs By Luo transcriptId=linc_luo_1006 cpcScore=-1.3406200 cnci=-0.3957361	NonCoding
TC02002123.hg.1	7.54	8.33	-1.73	0.008325	0.19557	TMEM131	transmembrane protein 131; NULL	Coding
TC12002874.hg.1	10.25	11.05	-1.74	0.004311	0.151652		accn=CR613639 class=mRNAlike lncRNA name=NULL ref=H-invitational v7.5 transcriptId=HIT000292834 cpcScore=-1.3092100 cnci=-0.4153926	NonCoding
TC21000155.hg.1	7.81	8.61	-1.74	0.000693	0.08214	OTTHUMG00000086643	NULL	Coding
TC02002137.hg.1	6.01	6.81	-1.74	8.5e-05	0.048784	LONRF2	LON peptidase N-terminal domain and ring finger 2; NULL	Coding
TC05000682.hg.1	8.87	9.67	-1.74	1.3e-05	0.03275	TGFBI	transforming growth factor, beta-induced, 68kDa; uncharacterized LOC100653157; uncharacterized LOC100652886; NULL	Coding
TC15002245.hg.1	9.35	10.15	-1.74	0.00183	0.107903		accn=NR_003105 class=lncRNA name= ref=RefGeneNoncode transcriptId=NR_003105 cpcScore=11.4764000 cnci=-0.3951601	NonCoding
TC04000500.hg.1	7.25	8.05	-1.74	0.008042	0.19253	SMARCAD1	SWI/SNF-related, matrix-associated actin-dependent regulator of chromatin, subfamily a, containing DEAD/H box 1; NULL	Coding
TC01002823.hg.1	7.28	8.08	-1.74	0.001057	0.092199	LPAR3	lysophosphatidic acid receptor 3; NULL	Coding
TC04002255.hg.1	5.74	6.54	-1.74	0.001195	0.093543		accn=NR_028596 class=lncRNA name= ref=RefGeneNoncode transcriptId=NR_028596 cpcScore=4.0763600 cnci=-0.2869226|accn=D90348 class=mRNAlike lncRNA name=Human lncRNA ref=JounralRNA transcriptId=5125 cpcScore=4.3886300 cnci=-0.2427078	NonCoding
TC02002222.hg.1	9.69	10.5	-1.74	0.007126	0.184645	PAX8	paired box 8; NULL	Coding
TC20000913.hg.1	7.82	8.62	-1.74	0.001671	0.104045	SULF2	sulfatase 2; NULL	Coding
TC12000159.hg.1	6.96	7.76	-1.74	0.001003	0.090745	GABARAPL1	GABA(A) receptor-associated protein like 1	Coding
TC15002646.hg.1	8.89	9.69	-1.75	0.00011	0.048917		accn=Y18461 class=mRNAlike lncRNA name=NULL ref=H-invitational v7.5 transcriptId=HIT000326084 cpcScore=1.1883000 cnci=-0.1773462	NonCoding
TC17001485.hg.1	7.27	8.08	-1.75	0.00053	0.076864	KRTAP2-3	keratin associated protein 2-3; keratin associated protein 2-4; NULL	Coding
TC12002771.hg.1	7.23	8.04	-1.75	0.001334	0.096443		accn=NR_036555 class=lncRNA name= ref=RefGeneNoncode transcriptId=NR_036555 cpcScore=1.5181100 cnci=-0.2784169	NonCoding
TC04001226.hg.1	9.21	10.02	-1.75	0.001235	0.093861	IGFBP7	insulin-like growth factor binding protein 7; NULL	Coding
TC08001402.hg.1	8.19	8.99	-1.75	0.022075	0.289625		uc022axk.1	Coding
TC04000564.hg.1	7.39	8.2	-1.75	0.002868	0.130294	CCDC109B	coiled-coil domain containing 109B; NULL	Coding
TC0X001173.hg.1	6.1	6.91	-1.75	0.007325	0.185393	ATRX	alpha thalassemia/mental retardation syndrome X-linked; NULL	Coding
TC04000486.hg.1	6.86	7.67	-1.75	0.007182	0.18497	HERC3	HECT and RLD domain containing E3 ubiquitin protein ligase 3; NULL	Coding
TC12002360.hg.1	5.18	5.99	-1.75	0.004154	0.149686		accn=AY682081 class=mRNAlike lncRNA name=Human lncRNA ref=JounralRNA transcriptId=4398 cpcScore=9.4091000 cnci=-0.0902852	NonCoding
TC19002299.hg.1	9.31	10.12	-1.75	0.012379	0.231845		accn=S78086 class=mRNAlike lncRNA name=NULL ref=H-invitational v7.5 transcriptId=HIT000216776 cpcScore=2.7886300 cnci=-0.0378025	NonCoding
TC0X002137.hg.1	7.14	7.96	-1.76	0.000183	0.057384		accn=L33812 class=mRNAlike lncRNA name=NULL ref=H-invitational v7.5 transcriptId=HIT000193105_03 cpcScore=0.1898010 cnci=-0.7486484	NonCoding
TC02000672.hg.1	8.96	9.78	-1.76	0.003934	0.146205	RGPD6	RANBP2-like and GRIP domain containing 6; RANBP2-like and GRIP domain containing 5; RANBP2-like and GRIP domain containing 8; RANBP2-like and GRIP domain containing 3; RANBP2-like and GRIP domain containing 4; NULL	Coding
TC16001529.hg.1	9.85	10.67	-1.76	0.000306	0.063832		accn=NULL class=lncRNA name= ref=UCSCGeneNoncode transcriptId=uc002edz.1 cpcScore=-1.0300500 cnci=-0.2680389	NonCoding
TC0X001400.hg.1	10.77	11.59	-1.76	0.001316	0.096362	FAM127B	family with sequence similarity 127, member B; NULL	Coding
TC15000580.hg.1	8.1	8.92	-1.76	0.001921	0.110129	LACTB	lactamase, beta; NULL	Coding
TC14002322.hg.1	6.31	7.12	-1.76	0.000117	0.049649	C14orf37	chromosome 14 open reading frame 37	Coding
TC02001255.hg.1	8.68	9.49	-1.76	0.002182	0.117134		ncrna:snoRNA chromosome:GRCh37:2:215711671:215711805:1 gene:ENSG00000207274 gene_biotype:snoRNA transcript_biotype:snoRNA	Coding
TC17002197.hg.1	9.04	9.86	-1.77	0.000374	0.07032		accn=AK098252 class=mRNAlike lncRNA name=Human lncRNA ref=JounralRNA transcriptId=3114 cpcScore=-0.8733720 cnci=-0.1553050	NonCoding
TC0X000636.hg.1	9.42	10.24	-1.77	0.000289	0.062853	HPRT1	hypoxanthine phosphoribosyltransferase 1; NULL	Coding
TC0X002096.hg.1	8.52	9.34	-1.77	0.003334	0.138206		accn=NR_045044 class=lncRNA name= ref=RefGeneNoncode transcriptId=NR_045044 cpcScore=5.0931600 cnci=-0.2375134	NonCoding
TC0X001143.hg.1	8.08	8.91	-1.77	0.001328	0.096438	PHKA1	phosphorylase kinase, alpha 1 (muscle); NULL	Coding
TC14002145.hg.1	8.85	9.67	-1.77	0.006421	0.178362		accn=AK055200 class=mRNAlike lncRNA name=Human lncRNA ref=JounralRNA transcriptId=865 cpcScore=10.2385000 cnci=-0.3048032	NonCoding
TC08000528.hg.1	6.17	7	-1.77	0.006898	0.182364	LRRCC1	leucine rich repeat and coiled-coil centrosomal protein 1; NULL	Coding
TC14001007.hg.1	8.72	9.55	-1.77	0.008165	0.193948	STRN3	striatin, calmodulin binding protein 3; NULL	Coding
TC15001544.hg.1	7.32	8.15	-1.77	0.001753	0.105778	HERC1	HECT and RLD domain containing E3 ubiquitin protein ligase family member 1	Coding
TC17000357.hg.1	7.15	7.97	-1.77	0.000137	0.052068	ADAP2	ArfGAP with dual PH domains 2; NULL	Coding
TC02000748.hg.1	6.79	7.61	-1.77	0.003207	0.135771	INSIG2	insulin induced gene 2; NULL	Coding
TC0X001625.hg.1	6.86	7.68	-1.77	0.03571	0.34661		accn=AF274932 class=mRNAlike lncRNA name=NULL ref=H-invitational v7.5 transcriptId=HIT000075889 cpcScore=-1.2614900 cnci=-0.5580548	NonCoding
TC0X000941.hg.1	8.66	9.48	-1.77	0.003237	0.136254	TAB3	TGF-beta activated kinase 1/MAP3K7 binding protein 3; NULL	Coding
TC0X001643.hg.1	9.04	9.86	-1.77	0.008749	0.199796		accn=BC030786 class=mRNAlike lncRNA name=Human lncRNA ref=JounralRNA transcriptId=32 cpcScore=1.9872600 cnci=-0.3883392	NonCoding
TC13000738.hg.1	5.57	6.4	-1.77	0.003162	0.135513	TBC1D4	TBC1 domain family, member 4; NULL	Coding
TC04002521.hg.1	7.64	8.46	-1.77	0.001214	0.093543		accn=CR615359 class=mRNAlike lncRNA name=NULL ref=H-invitational v7.5 transcriptId=HIT000294554 cpcScore=-1.1804900 cnci=-0.3436612	NonCoding
TC08002397.hg.1	3.66	4.48	-1.77	0.002302	0.118372		accn=BC004287 class=mRNAlike lncRNA name=Human lncRNA ref=JounralRNA transcriptId=4016 cpcScore=-1.2351700 cnci=-0.3444545	NonCoding
TC02002244.hg.1	8.98	9.81	-1.78	0.000734	0.08214	CCDC93	coiled-coil domain containing 93; NULL	Coding
TC0X000714.hg.1	9.46	10.29	-1.78	0.000156	0.054949		CU680683,uc011mxr.1	Coding
TC09001627.hg.1	5.49	6.32	-1.78	0.00682	0.181551		DQ575742,uc004buf.1	Coding
TC02002203.hg.1	9.27	10.1	-1.78	0.004018	0.147558	RGPD5	RANBP2-like and GRIP domain containing 5; RANBP2-like and GRIP domain containing 6; RANBP2-like and GRIP domain containing 3; NULL	Coding
TC02002214.hg.1	9.57	10.4	-1.78	0.003926	0.146205	RGPD8	RANBP2-like and GRIP domain containing 8; RANBP2-like and GRIP domain containing 5; NULL	Coding
TC17002389.hg.1	6.55	7.38	-1.78	0.001079	0.092694		accn=BC039479 class=mRNAlike lncRNA name=Human lncRNA ref=JounralRNA transcriptId=5229 cpcScore=1.3720300 cnci=-0.1348333	NonCoding
TC02000706.hg.1	9.14	9.98	-1.78	0.001647	0.103575	TTL	tubulin tyrosine ligase; NULL	Coding
TC21000785.hg.1	8.16	9	-1.78	0.000587	0.07895		accn=NR_027672 class=lncRNA name= ref=RefGeneNoncode transcriptId=NR_027672 cpcScore=5.3674500 cnci=-0.2379261|accn=NR_027673 class=lncRNA name= ref=RefGeneNoncode transcriptId=NR_027673 cpcScore=10.8037000 cnci=-0.2240243|accn=FJ169506 class=mRNAlike lncRNA name=NULL ref=H-invitational v7.5 transcriptId=HIT000558446 cpcScore=-1.0897000 cnci=-0.1111300	NonCoding
TC05002264.hg.1	8.57	9.4	-1.78	0.00989	0.211256		accn=NULL class=lncRNA name= ref=UCSCGeneNoncode transcriptId=uc003jev.1 cpcScore=-0.1938210 cnci=-0.4434003	NonCoding
TC01002239.hg.1	6.05	6.88	-1.78	0.003016	0.133211	OTTHUMG00000002044	NULL	Coding
TC09002258.hg.1	8.52	9.35	-1.78	0.000749	0.082643		accn=NR_024122 class=lncRNA name= ref=RefGeneNoncode transcriptId=NR_024122 cpcScore=7.6286600 cnci=-0.2534963	NonCoding
TC02001556.hg.1	7.43	8.26	-1.78	0.002357	0.119405	MBOAT2	membrane bound O-acyltransferase domain containing 2; NULL	Coding
TC01005631.hg.1	7.36	8.19	-1.78	0.006833	0.181658		accn=NR_036634 class=lncRNA name= ref=RefGeneNoncode transcriptId=NR_036634 cpcScore=12.9384000 cnci=-0.2230657	NonCoding
TC01005473.hg.1	3.95	4.78	-1.78	0.00962	0.209136		accn=BC040655 class=mRNAlike lncRNA name=Human lncRNA ref=JounralRNA transcriptId=304 cpcScore=-0.8849180 cnci=-0.3999035	NonCoding
TC01000702.hg.1	7.1	7.93	-1.78	0.004685	0.15666	NFIA	nuclear factor I/A; NULL	Coding
TC18000506.hg.1	5.88	6.71	-1.79	0.003125	0.135118	ACAA2	acetyl-CoA acyltransferase 2; NULL	Coding
TC0X001910.hg.1	7.91	8.75	-1.79	0.001677	0.104045		accn=NULL class=lncRNA name= ref=UCSCGeneNoncode transcriptId=uc004fdu.2 cpcScore=-1.1474300 cnci=-0.2525309	NonCoding
TC08002594.hg.1	7.12	7.95	-1.79	0.000289	0.062853	FAM66D	family with sequence similarity 66, member D	Coding
TC12000793.hg.1	8.11	8.95	-1.79	0.001684	0.104045	DRAM1	DNA-damage regulated autophagy modulator 1	Coding
TC15000410.hg.1	8.8	9.64	-1.79	0.002967	0.132227	TMOD2	tropomodulin 2 (neuronal); NULL	Coding
TC21000162.hg.1	8.12	8.96	-1.79	0.002583	0.124758	TTC3	tetratricopeptide repeat domain 3; tetratricopeptide repeat domain 3 pseudogene 1; NULL	Coding
TC02000735.hg.1	10.29	11.13	-1.79	0.003487	0.140282	ACTR3	ARP3 actin-related protein 3 homolog (yeast); NULL	Coding
TC15001553.hg.1	8.61	9.45	-1.79	0.005622	0.168088	RBPMS2	RNA binding protein with multiple splicing 2	Coding
TC04000469.hg.1	6.44	7.28	-1.79	0.001534	0.099216	PTPN13	protein tyrosine phosphatase, non-receptor type 13 (APO-1/CD95 (Fas)-associated phosphatase); NULL	Coding
TC15002549.hg.1	4.8	5.64	-1.79	0.010712	0.21944		accn=AK022857 class=mRNAlike lncRNA name=Human lncRNA ref=JounralRNA transcriptId=151 cpcScore=-1.0428000 cnci=-0.3616125	NonCoding
TC17000362.hg.1	8.51	9.35	-1.79	0.010955	0.220687	NF1	neurofibromin 1; NULL	Coding
TC02004543.hg.1	9.14	9.98	-1.79	0.018677	0.271394		accn=AY425956 class=mRNAlike lncRNA name=NULL ref=H-invitational v7.5 transcriptId=HIT000254571 cpcScore=1.1284700 cnci=-0.2024586	NonCoding
TC06000668.hg.1	7.87	8.72	-1.8	0.000991	0.09032	LRRC1	leucine rich repeat containing 1; NULL	Coding
TC14002297.hg.1	8.2	9.05	-1.8	0.004057	0.148258	MNAT1	menage a trois homolog 1, cyclin H assembly factor (Xenopus laevis); NULL	Coding
TC02004035.hg.1	5.56	6.41	-1.8	0.001526	0.099216		accn=AF052107 class=mRNAlike lncRNA name=Human lncRNA ref=JounralRNA transcriptId=1061 cpcScore=-1.2327500 cnci=-0.4137472	NonCoding
TC03003025.hg.1	6.26	7.11	-1.8	0.008182	0.193948		accn=NULL class=lincRNA name=Human lincRNA ref=Scripture Reconstruction LincRNAs By Luo transcriptId=linc_luo_1811 cpcScore=-1.3147100 cnci=-0.2170152	NonCoding
TC0X001550.hg.1	5.81	6.65	-1.8	0.010516	0.218105	RAB39B	RAB39B, member RAS oncogene family; NULL	Coding
TC14000356.hg.1	7.35	8.21	-1.81	0.000842	0.087735	DAAM1	dishevelled associated activator of morphogenesis 1; NULL	Coding
TC0X002226.hg.1	8.05	8.9	-1.81	0.003667	0.144047		accn=AK026426 class=mRNAlike lncRNA name=Human lncRNA ref=JounralRNA transcriptId=4739 cpcScore=14.8719000 cnci=-0.3830765	NonCoding
TC21000070.hg.1	5.62	6.47	-1.81	0.00088	0.087997	OTTHUMG00000078326	NULL	Coding
TC15000730.hg.1	7.11	7.97	-1.81	0.006568	0.18014	HYKK	hydroxylysine kinase	Coding
TC04001425.hg.1	7.35	8.21	-1.81	0.001211	0.093543	PPP3CA	protein phosphatase 3, catalytic subunit, alpha isozyme; NULL	Coding
TC08000452.hg.1	6.56	7.42	-1.81	0.006496	0.179059	PREX2	phosphatidylinositol-3,4,5-trisphosphate-dependent Rac exchange factor 2; NULL	Coding
TC17000380.hg.1	7.81	8.67	-1.82	0.000326	0.065193	TMEM98	transmembrane protein 98; NULL	Coding
TC10002227.hg.1	7.73	8.59	-1.82	0.006073	0.173469		accn=AK021443 class=mRNAlike lncRNA name=Human lncRNA ref=JounralRNA transcriptId=2567 cpcScore=-1.1146000 cnci=-0.3493990	NonCoding
TC19001282.hg.1	8.37	9.23	-1.82	0.005149	0.162368	RAB3A	RAB3A, member RAS oncogene family; NULL	Coding
TC0X000120.hg.1	7.6	8.46	-1.82	0.002736	0.128322	POLA1	polymerase (DNA directed), alpha 1, catalytic subunit; NULL	Coding
TC17002307.hg.1	8.02	8.89	-1.82	0.002665	0.126537		accn=S81264 class=mRNAlike lncRNA name=NULL ref=H-invitational v7.5 transcriptId=HIT000217021 cpcScore=1.4832400 cnci=-0.1609024	NonCoding
TC19001177.hg.1	9.66	10.54	-1.83	0.00047	0.074622	SPC24	SPC24, NDC80 kinetochore complex component; SPC24, NDC80 kinetochore complex component, homolog (S. cerevisiae)	Coding
TC19000520.hg.1	7.5	8.37	-1.83	0.002421	0.121301		havana:lincRNA chromosome:GRCh37:19:38320191:38322797:1 gene:ENSG00000229481 gene_biotype:lincRNA transcript_biotype:lincRNA	Coding
TC03001247.hg.1	8.36	9.23	-1.83	0.002969	0.132227	TOP2B	topoisomerase (DNA) II beta 180kDa; microRNA 4442; NULL	Coding
TC08000444.hg.1	4.24	5.11	-1.83	0.000228	0.060757	MCMDC2	minichromosome maintenance domain containing 2; NULL	Coding
TC14000628.hg.1	7.87	8.74	-1.83	0.000256	0.061394	EML1	echinoderm microtubule associated protein like 1	Coding
TC03002994.hg.1	5.53	6.4	-1.83	0.000309	0.063832		linc-CGGBP1-3 chr3:-:90274755-90283642|linc-CGGBP1-3 chr3:-:90278988-90291164|linc-CGGBP1-3 chr3:-:90279032-90283642	NonCoding
TC05000084.hg.1	7.16	8.04	-1.84	0.002748	0.12861	FAM105A	family with sequence similarity 105, member A; NULL	Coding
TC14001714.hg.1	7.44	8.32	-1.84	0.000327	0.065193		accn=BX247986 class=mRNAlike lncRNA name=Human lncRNA ref=JounralRNA transcriptId=715 cpcScore=8.9105100 cnci=-0.3274456	NonCoding
TC06000725.hg.1	8.92	9.8	-1.84	0.004015	0.147515		ncrna:miRNA chromosome:GRCh37:6:72294792:72294904:1 gene:ENSG00000211530 gene_biotype:miRNA transcript_biotype:miRNA	Coding
TC14001206.hg.1	8.08	8.96	-1.84	0.009097	0.203811	PPP2R5E	protein phosphatase 2, regulatory subunit B', epsilon isoform; NULL	Coding
TC05001676.hg.1	5.85	6.73	-1.84	0.009358	0.206714	EPB41L4A	erythrocyte membrane protein band 4.1 like 4A; NULL	Coding
TC11002916.hg.1	5.4	6.28	-1.84	0.002589	0.12497		accn=BC040643 class=mRNAlike lncRNA name=Human lncRNA ref=JounralRNA transcriptId=3607 cpcScore=-1.0975300 cnci=-0.3162465	NonCoding
TC14000307.hg.1	5.71	6.6	-1.85	0.000986	0.09032	GPR137C	G protein-coupled receptor 137C	Coding
TC0X000426.hg.1	4.21	5.1	-1.85	0.001501	0.099009	LPAR4	lysophosphatidic acid receptor 4; NULL	Coding
TC04002924.hg.1	6.81	7.7	-1.85	0.004294	0.151485	SLC39A8	solute carrier family 39 (zinc transporter), member 8; NULL	Coding
TC0X001762.hg.1	7.36	8.25	-1.85	0.000447	0.074622		accn=AL832095 class=mRNAlike lncRNA name=Human lncRNA ref=JounralRNA transcriptId=137 cpcScore=2.3838800 cnci=-0.4339961	NonCoding
TC03001614.hg.1	4.55	5.43	-1.85	0.006821	0.181551	SENP7	SUMO1/sentrin specific peptidase 7; NULL	Coding
TC02004518.hg.1	7.19	8.08	-1.85	0.002875	0.130294		linc-PAX8-3 chr2:-:114464369-114467816	NonCoding
TC07001751.hg.1	6.1	6.99	-1.85	0.000457	0.074622	NRCAM	neuronal cell adhesion molecule; NULL	Coding
TC10001517.hg.1	8.6	9.49	-1.85	0.002493	0.12245	ANKRD1	ankyrin repeat domain 1 (cardiac muscle); NULL	Coding
TC16001176.hg.1	8.27	9.17	-1.86	0.000603	0.079688	CDH16	cadherin 16, KSP-cadherin; NULL	Coding
TC03001590.hg.1	5.97	6.86	-1.86	0.000947	0.09024	PROS1	protein S (alpha); NULL	Coding
TC18000440.hg.1	7.4	8.29	-1.86	0.003449	0.139654	B4GALT6	UDP-Gal:betaGlcNAc beta 1,4- galactosyltransferase, polypeptide 6; NULL	Coding
TC06003710.hg.1	9.34	10.23	-1.86	0.000682	0.08214		linc-COL9A1-2 chr6:-:71318499-71318880	NonCoding
TC02000996.hg.1	8.1	9	-1.86	0.002306	0.118372	CERS6	ceramide synthase 6; NULL	Coding
TC01001201.hg.1	8.12	9.03	-1.87	0.00034	0.066571	MLLT11	myeloid/lymphoid or mixed-lineage leukemia (trithorax homolog, Drosophila); translocated to, 11; NULL	Coding
TC0X000884.hg.1	5.56	6.46	-1.87	5.5e-05	0.042475	OTTHUMG00000021187	NULL	Coding
TC19002123.hg.1	7.44	8.34	-1.87	0.001135	0.093212		accn=AK055335 class=mRNAlike lncRNA name=Human lncRNA ref=JounralRNA transcriptId=980 cpcScore=-0.9319680 cnci=-0.2357144	NonCoding
TC15001939.hg.1	4.13	5.03	-1.87	0.036384	0.349001		DQ594177,uc021swq.1	Coding
TC0X002133.hg.1	5.49	6.39	-1.87	0.004586	0.155022		accn=NULL class=lincRNA name=Human lincRNA ref=Scripture Reconstruction LincRNAs By Luo transcriptId=linc_luo_1432 cpcScore=-1.3119700 cnci=-0.2016114	NonCoding
TC14000397.hg.1	7.38	8.28	-1.87	0.000763	0.083235	FUT8	fucosyltransferase 8 (alpha (1,6) fucosyltransferase); NULL	Coding
TC10002263.hg.1	5.67	6.58	-1.88	0.001463	0.09873		accn=NR_037644 class=lncRNA name= ref=RefGeneNoncode transcriptId=NR_037644 cpcScore=3.9243400 cnci=-0.2262030	NonCoding
TC17002727.hg.1	7.04	7.95	-1.88	8.6e-05	0.048784		accn=NR_037155 class=lncRNA name= ref=RefGeneNoncode transcriptId=NR_037155 cpcScore=7.0521400 cnci=-0.1729504|accn=NR_037156 class=lncRNA name= ref=RefGeneNoncode transcriptId=NR_037156 cpcScore=7.1297600 cnci=-0.2213039	NonCoding
TC02004666.hg.1	8.13	9.03	-1.88	0.0001	0.048917		accn=BC053983 class=mRNAlike lncRNA name=Human lncRNA ref=JounralRNA transcriptId=5228 cpcScore=0.3320300 cnci=-0.2311545|accn=NULL class=lncRNA name= ref=UCSCGeneNoncode transcriptId=uc002ubv.3 cpcScore=-0.9633820 cnci=-0.2937857	NonCoding
TC06002589.hg.1	6.13	7.05	-1.88	0.007096	0.184301		linc-PHACTR1 chr6:+:12322519-12335036	NonCoding
TC02004497.hg.1	8.15	9.06	-1.88	0.002038	0.113219		accn=NULL class=lncRNA name= ref=UCSCGeneNoncode transcriptId=uc002tfs.3 cpcScore=3.5612600 cnci=-0.1913834|accn=NULL class=lncRNA name= ref=EnsemblNoncode transcriptId=ENST00000436665 cpcScore=3.4346100 cnci=-0.2391543|accn=NULL class=lncRNA name= ref=EnsemblNoncode transcriptId=ENST00000448359 cpcScore=2.9187700 cnci=-0.2069919|linc-NPHP1-3 chr2:-:111132686-111141521|linc-NPHP1-3 chr2:-:1111326…	NonCoding
TC17000392.hg.1	8.37	9.28	-1.88	0.003736	0.144662		ensembl:sense_overlapping chromosome:GRCh37:17:33332275:33333756:1 gene:ENSG00000224113 gene_biotype:sense_overlapping transcript_biotype:sense_overlapping	Coding
TC15001269.hg.1	6.36	7.27	-1.88	0.000599	0.079655		DQ586540,uc001zqn.2	Coding
TC02002504.hg.1	7.67	8.58	-1.88	0.000183	0.057384	STK39	serine threonine kinase 39; NULL	Coding
TC13000569.hg.1	6.89	7.81	-1.89	0.001641	0.103249	SMAD9	SMAD family member 9; NULL	Coding
TC18000252.hg.1	7.21	8.13	-1.89	4.4e-05	0.040045	TSHZ1	teashirt zinc finger homeobox 1; NULL	Coding
TC08001988.hg.1	7.72	8.64	-1.89	0.003758	0.144662		accn=S76965 class=mRNAlike lncRNA name=Human lncRNA ref=JounralRNA transcriptId=4008 cpcScore=1.4964800 cnci=-0.3096123	NonCoding
TC15002519.hg.1	7.34	8.26	-1.89	0.006744	0.181386		accn=BC042520 class=mRNAlike lncRNA name=Human lncRNA ref=JounralRNA transcriptId=128 cpcScore=-1.2814600 cnci=-0.3362820	NonCoding
TC0X001164.hg.1	8.33	9.25	-1.89	0.001568	0.100056	ABCB7	ATP-binding cassette, sub-family B (MDR/TAP), member 7; NULL	Coding
TC06000985.hg.1	7.56	8.48	-1.89	0.005155	0.162368	ENPP1	ectonucleotide pyrophosphatase/phosphodiesterase 1; NULL	Coding
TC04001745.hg.1	8.02	8.94	-1.9	0.010143	0.213622	MORF4	mortality factor 4	Coding
TC10002498.hg.1	4.39	5.32	-1.9	0.001376	0.096834		accn=BC041955 class=mRNAlike lncRNA name=Human lncRNA ref=JounralRNA transcriptId=2446 cpcScore=-0.0688674 cnci=-0.3344358	NonCoding
TC02002200.hg.1	7.81	8.74	-1.9	0.005565	0.167713	LOC151009	uncharacterized LOC151009; NULL	Coding
TC0X002104.hg.1	8.67	9.59	-1.9	0.009326	0.206474		accn=NULL class=lncRNA name= ref=UCSCGeneNoncode transcriptId=uc004dyq.2 cpcScore=-0.9594620 cnci=-0.2596766	NonCoding
TC10001470.hg.1	6.95	7.88	-1.9	0.002136	0.115845		[retired] ncrna:lincRNA chromosome:GRCh37:17:41316200:41322420:-1 gene:ENSG00000248253	Coding
TC19001145.hg.1	8.9	9.84	-1.91	0.002472	0.122047	ZNF699	zinc finger protein 699	Coding
TC0X001988.hg.1	5.47	6.4	-1.91	0.00109	0.092694		accn=NULL class=lincRNA name=Human lincRNA ref=Scripture Reconstruction LincRNAs By Luo transcriptId=linc_luo_303 cpcScore=-1.5391900 cnci=-0.3514826|linc-FAM9C-2 chrX:-:13284166-13321511|linc-FAM9C-2 chrX:-:13284660-13321571	NonCoding
TC0X001429.hg.1	6.99	7.93	-1.91	0.009015	0.20271	ATP11C	ATPase, class VI, type 11C; NULL	Coding
TC03000423.hg.1	8.3	9.24	-1.92	0.002672	0.126537	GPR27	G protein-coupled receptor 27; NULL	Coding
TC08002303.hg.1	7.09	8.03	-1.92	0.000822	0.086592		accn=AL049995 class=mRNAlike lncRNA name=NULL ref=H-invitational v7.5 transcriptId=HIT000023897 cpcScore=-1.0731000 cnci=-0.2786829	NonCoding
TC12002418.hg.1	6.74	7.68	-1.92	0.000167	0.057354		accn=NULL class=lincRNA name=Human lincRNA ref=Scripture Reconstruction LincRNAs By Luo transcriptId=linc_luo_1371 cpcScore=-1.3128200 cnci=-0.2814902	NonCoding
TC17001322.hg.1	8.3	9.25	-1.92	0.000982	0.09032	SSH2	slingshot protein phosphatase 2; NULL	Coding
TC03002992.hg.1	6.82	7.77	-1.92	0.002408	0.121074		linc-CGGBP1-1 chr3:-:90255220-90257443	NonCoding
TC01001817.hg.1	5.99	6.94	-1.93	0.000135	0.052068	MARK1	MAP/microtubule affinity-regulating kinase 1; NULL	Coding
TC14000287.hg.1	6.1	7.05	-1.93	0.000103	0.048917	ATL1	atlastin GTPase 1; NULL	Coding
TC21000704.hg.1	8.63	9.58	-1.93	0.002435	0.121301		accn=D83077 class=mRNAlike lncRNA name=Human lncRNA ref=JounralRNA transcriptId=5027 cpcScore=21.1024000 cnci=-0.3938899	NonCoding
TC0X001342.hg.1	8.04	8.98	-1.93	0.004754	0.157479	THOC2	THO complex 2; NULL	Coding
TC04000631.hg.1	7.67	8.62	-1.93	0.002365	0.119615	SPATA5	spermatogenesis associated 5; NULL	Coding
TC21000156.hg.1	6.56	7.52	-1.94	0.00064	0.080671	OTTHUMG00000086611	NULL	Coding
TC0X000475.hg.1	8.81	9.76	-1.94	0.001927	0.110192	CENPI	centromere protein I; NULL	Coding
TC0X000212.hg.1	8.14	9.09	-1.94	0.006738	0.181386	KDM6A	lysine (K)-specific demethylase 6A; NULL	Coding
TC15001620.hg.1	6.59	7.55	-1.94	0.002316	0.118372	MYO9A	myosin IXA; NULL	Coding
TC04002094.hg.1	6.47	7.43	-1.94	0.001341	0.096636		accn=D21211 class=mRNAlike lncRNA name=Human lncRNA ref=JounralRNA transcriptId=5112 cpcScore=16.5493000 cnci=-0.1473824	NonCoding
TC13000585.hg.1	8.95	9.91	-1.94	0.004131	0.149653	LHFP	lipoma HMGIC fusion partner; NULL	Coding
TC18000548.hg.1	8.43	9.39	-1.94	0.001091	0.092694	CCBE1	collagen and calcium binding EGF domains 1	Coding
TC02004429.hg.1	7.24	8.2	-1.95	0.001558	0.099906		accn=CR610346 class=mRNAlike lncRNA name=Human lncRNA ref=JounralRNA transcriptId=1344 cpcScore=9.4262600 cnci=-0.3629301	NonCoding
TC08001440.hg.1	6.48	7.46	-1.96	0.002184	0.117134	TP53INP1	tumor protein p53 inducible nuclear protein 1; NULL	Coding
TC08000529.hg.1	6.17	7.14	-1.96	0.001516	0.099216	E2F5	E2F transcription factor 5, p130-binding; NULL	Coding
TC15002329.hg.1	6.89	7.86	-1.96	0.000524	0.076864		accn=NR_026799 class=lncRNA name= ref=RefGeneNoncode transcriptId=NR_026799 cpcScore=7.8019000 cnci=-0.3559031	NonCoding
TC02002747.hg.1	6.46	7.43	-1.96	0.000865	0.087997	FN1	fibronectin 1; NULL	Coding
TC09000899.hg.1	7.73	8.7	-1.96	0.001179	0.093543	GLDC	glycine dehydrogenase (decarboxylating); NULL	Coding
TC17000373.hg.1	8.04	9.01	-1.96	0.001224	0.093543	RHOT1	ras homolog family member T1	Coding
TC15000270.hg.1	10.61	11.59	-1.96	0.002038	0.113219	THBS1	thrombospondin 1; NULL	Coding
TC0X001414.hg.1	8.5	9.48	-1.97	7.8e-05	0.046974	MAP7D3	MAP7 domain containing 3; NULL	Coding
TC10002948.hg.1	5.9	6.88	-1.97	0.000393	0.071258	AS3MT	arsenic (+3 oxidation state) methyltransferase; NULL	Coding
TC0X000923.hg.1	9.91	10.89	-1.97	0.001363	0.096834	APOO	apolipoprotein O; NULL	Coding
TC16000423.hg.1	7.43	8.41	-1.97	0.003034	0.133211	RNA5SP423	RNA, 5S ribosomal pseudogene 423	Coding
TC15002505.hg.1	6.44	7.42	-1.97	0.000395	0.071311		accn=NULL class=lncRNA name= ref=UCSCGeneNoncode transcriptId=uc001zqn.2 cpcScore=-1.2802800 cnci=-0.4206589	NonCoding
TC18000385.hg.1	5.73	6.71	-1.97	0.009782	0.210615	NF1P5	neurofibromin 1 pseudogene 5	Coding
TC0X002162.hg.1	5.31	6.3	-1.98	0.000389	0.071059		accn=D82345 class=mRNAlike lncRNA name=Human lncRNA ref=JounralRNA transcriptId=4730 cpcScore=-0.1135790 cnci=-0.2942252	NonCoding
TC05001208.hg.1	6.47	7.45	-1.98	0.001228	0.093543	OTTHUMG00000161956	NULL	Coding
TC02004703.hg.1	5.02	6.01	-1.98	0.000156	0.054949		accn=NR_038133 class=lncRNA name= ref=RefGeneNoncode transcriptId=NR_038133 cpcScore=2.9716400 cnci=-0.2854720	NonCoding
TC11002427.hg.1	6.1	7.08	-1.98	0.002398	0.120771	CDON	cell adhesion associated, oncogene regulated	Coding
TC06000628.hg.1	6.15	7.14	-1.99	0.000679	0.08214	SLC25A27	solute carrier family 25, member 27	Coding
TC22001282.hg.1	5.86	6.85	-1.99	0.00087	0.087997		accn=BC015159 class=mRNAlike lncRNA name=Human lncRNA ref=JounralRNA transcriptId=391 cpcScore=-0.6471050 cnci=-0.2260470|linc-CRYBB1-3 chr22:-:27617309-27620688|linc-CRYBB1-3 chr22:-:27619257-27620618|linc-CRYBB1-3 chr22:-:27619258-27622760|linc-CRYBB1-3 chr22:-:27620192-27620706	NonCoding
TC08002280.hg.1	4.06	5.06	-1.99	0.006511	0.179174		accn=AK130361 class=mRNAlike lncRNA name=Human lncRNA ref=JounralRNA transcriptId=3949 cpcScore=-1.1471600 cnci=-0.4140486	NonCoding
TC02003502.hg.1	7.23	8.22	-1.99	9.6e-05	0.048917		linc-ANAPC1-BP chr2:+:112641881-112645656	NonCoding
TC0X000894.hg.1	7.81	8.81	-1.99	0.001077	0.092694	SCML2	sex comb on midleg-like 2 (Drosophila); NULL	Coding
TC0X002083.hg.1	7.49	8.49	-1.99	0.000756	0.082996		accn=NR_030722 class=lncRNA name= ref=RefGeneNoncode transcriptId=NR_030722 cpcScore=1.0424600 cnci=-0.3083010	NonCoding
TC02002055.hg.1	6.83	7.82	-1.99	5e-06	0.03275	REEP1	receptor accessory protein 1; NULL	Coding
TC17002149.hg.1	9.8	10.79	-1.99	0.005439	0.165977		accn=BC037740 class=mRNAlike lncRNA name=Human lncRNA ref=JounralRNA transcriptId=3062 cpcScore=-0.9330430 cnci=-0.3869879|accn=NULL class=lncRNA name= ref=UCSCGeneNoncode transcriptId=uc002hec.1 cpcScore=-1.0296700 cnci=-0.3478913	NonCoding
TC06002871.hg.1	6.93	7.92	-1.99	0.000917	0.088947		accn=BC038189 class=mRNAlike lncRNA name=Human lncRNA ref=JounralRNA transcriptId=4387 cpcScore=-1.0281000 cnci=-0.2716978	NonCoding
TC17002570.hg.1	9.65	10.65	-2	7.5e-05	0.046974		accn=NR_024575 class=lncRNA name= ref=RefGeneNoncode transcriptId=NR_024575 cpcScore=3.0998800 cnci=-0.1917064	NonCoding
TC05002579.hg.1	8.36	9.35	-2	0.002352	0.119338		linc-COMMD10 chr5:+:115389706-115394634	NonCoding
TC08001897.hg.1	7.71	8.71	-2	0.00492	0.159648		accn=AK055620 class=mRNAlike lncRNA name=Human lncRNA ref=JounralRNA transcriptId=3961 cpcScore=0.4968200 cnci=-0.3074491	NonCoding
TC02003490.hg.1	8.3	9.3	-2.01	0.001104	0.092716		accn=NULL class=lncRNA name= ref=EnsemblNoncode transcriptId=ENST00000419296 cpcScore=3.7115200 cnci=-0.1613148|accn=NULL class=lincRNA name=Human lincRNA ref=Scripture Reconstruction LincRNAs By Luo transcriptId=linc_luo_2027 cpcScore=-1.3013700 cnci=-0.2161671|accn=NULL class=lncRNA name= ref=EnsemblNoncode transcriptId=ENST00000336905 cpcScore=2.5477600 cnci=-0.1835452|linc-ACOXL-4 chr2:+:1107…	NonCoding
TC0X001073.hg.1	6.14	7.14	-2.01	0.002629	0.1255	WNK3	WNK lysine deficient protein kinase 3; NULL	Coding
TC15002637.hg.1	7.13	8.14	-2.01	0.004531	0.154285		linc-PEAK1 chr15:-:77578759-77712556|linc-PEAK1 chr15:-:77578763-77712518|linc-PEAK1 chr15:-:77638924-77712543|linc-PEAK1 chr15:-:77649432-77712530|linc-PEAK1 chr15:-:77653750-77712525	NonCoding
TC07002352.hg.1	4.73	5.74	-2.02	0.00563	0.168088		linc-ZNF727-3 chr7:+:63466641-63478469	NonCoding
TC04001946.hg.1	8.19	9.2	-2.02	0.004436	0.152751		accn=NULL class=lncRNA name= ref=UCSCGeneNoncode transcriptId=uc003gsd.2 cpcScore=-1.2533400 cnci=-0.3467799|accn=AF086058 class=mRNAlike lncRNA name=NULL ref=H-invitational v7.5 transcriptId=HIT000066937 cpcScore=-1.2006500 cnci=-1.0000000	NonCoding
TC0X001103.hg.1	7.33	8.34	-2.02	0.000455	0.074622	OPHN1	oligophrenin 1; NULL	Coding
TC0X001197.hg.1	6.95	7.98	-2.03	0.003437	0.139632	NAP1L3	nucleosome assembly protein 1-like 3; NULL	Coding
TC06002113.hg.1	6.39	7.41	-2.03	0.001165	0.093543	MOXD1	monooxygenase, DBH-like 1; NULL	Coding
TC03001549.hg.1	7.51	8.53	-2.03	0.00099	0.09032	EIF4E3	eukaryotic translation initiation factor 4E family member 3; NULL	Coding
TC15002607.hg.1	4.99	6	-2.03	0.0014	0.097328		accn=BC039397 class=mRNAlike lncRNA name=Human lncRNA ref=JounralRNA transcriptId=335 cpcScore=-0.7264920 cnci=-0.2595313	NonCoding
TC0X000528.hg.1	7.73	8.76	-2.04	0.000633	0.080671	MID2	midline 2; NULL	Coding
TC06001271.hg.1	8.9	9.92	-2.04	0.000359	0.068481	ELOVL2	ELOVL fatty acid elongase 2; NULL	Coding
TC04001494.hg.1	6.58	7.6	-2.04	0.000545	0.077108	PRSS12	protease, serine, 12 (neurotrypsin, motopsin); NULL	Coding
TC02003499.hg.1	7.38	8.42	-2.05	0.00427	0.151485		accn=NULL class=lincRNA name=Human lincRNA ref=Scripture Reconstruction LincRNAs By Luo transcriptId=linc_luo_1272 cpcScore=-1.2733600 cnci=-0.1180957	NonCoding
TC0X000911.hg.1	8	9.04	-2.05	0.004154	0.149686	RPS6KA3	ribosomal protein S6 kinase, 90kDa, polypeptide 3; NULL	Coding
TC0X000442.hg.1	5.57	6.61	-2.06	1.9e-05	0.03275	ZNF711	zinc finger protein 711; NULL	Coding
TC19002709.hg.1	5.43	6.48	-2.06	0.000296	0.06338	PSG10P	pregnancy specific beta-1-glycoprotein 10, pseudogene	Coding
TC10000982.hg.1	6.38	7.42	-2.06	0.000225	0.060642	LINC00704	long intergenic non-protein coding RNA 704; NULL	Coding
TC01005280.hg.1	5.76	6.8	-2.06	0.00148	0.098777		linc-LRRC38-3 chr1:-:14717204-14746458|linc-LRRC38-3 chr1:-:14717544-14746458	NonCoding
TC0X002003.hg.1	7.91	8.96	-2.06	0.001638	0.103154		accn=NR_033717 class=lncRNA name= ref=RefGeneNoncode transcriptId=NR_033717 cpcScore=6.0379300 cnci=-0.2840241	NonCoding
TC16001980.hg.1	4.92	5.96	-2.06	0.002628	0.1255		accn=AK023660 class=mRNAlike lncRNA name=Human lncRNA ref=JounralRNA transcriptId=1736 cpcScore=-1.1065700 cnci=-0.3221719	NonCoding
TC03001641.hg.1	6.5	7.54	-2.06	0.004895	0.159337	LOC151760	uncharacterized LOC151760; NULL	Coding
TC06001340.hg.1	5.04	6.09	-2.07	0.001183	0.093543	HIST1H1A	histone cluster 1, H1a; NULL	Coding
TC17001895.hg.1	7.34	8.39	-2.07	0.001123	0.092827	RNF157	ring finger protein 157; NULL	Coding
TC0X000574.hg.1	4.47	5.52	-2.07	0.001163	0.093543	DOCK11	dedicator of cytokinesis 11; NULL	Coding
TC14001735.hg.1	8.19	9.24	-2.07	0.002311	0.118372		accn=NR_038167 class=lncRNA name= ref=RefGeneNoncode transcriptId=NR_038167 cpcScore=6.2110400 cnci=-0.3412373|accn=NR_038170 class=lncRNA name= ref=RefGeneNoncode transcriptId=NR_038170 cpcScore=9.3255300 cnci=-0.2065472	NonCoding
TC0X001627.hg.1	7.07	8.13	-2.08	0.004405	0.152751		accn=BC038512 class=mRNAlike lncRNA name=Human lncRNA ref=JounralRNA transcriptId=25 cpcScore=-1.1574800 cnci=-0.3624066	NonCoding
TC15002402.hg.1	5.04	6.09	-2.08	0.003448	0.139654		accn=CR593703 class=mRNAlike lncRNA name=Human lncRNA ref=JounralRNA transcriptId=554 cpcScore=-1.0650800 cnci=-0.3511374	NonCoding
TC01000801.hg.1	6.98	8.05	-2.09	0.000911	0.088771	OTTHUMG00000037783	NULL	Coding
TC04002263.hg.1	6.05	7.12	-2.09	0.001469	0.09873		accn=NR_036614 class=lncRNA name= ref=RefGeneNoncode transcriptId=NR_036614 cpcScore=8.4366800 cnci=-0.1876477	NonCoding
TC22000620.hg.1	7.74	8.81	-2.1	0.000659	0.082099	MN1	meningioma (disrupted in balanced translocation) 1; NULL	Coding
TC0X000791.hg.1	6.76	7.83	-2.1	0.002435	0.121301	SPRY3	sprouty homolog 3 (Drosophila); NULL	Coding
TC0Y000108.hg.1	6.76	7.83	-2.1	0.002435	0.121301	SPRY3	sprouty homolog 3 (Drosophila)	Coding
TC0X000033.hg.1	7.92	8.99	-2.1	0.002705	0.127297	TBL1X	transducin (beta)-like 1X-linked; NULL	Coding
TC09002903.hg.1	8.46	9.54	-2.11	0.000102	0.048917	TMEFF1	transmembrane protein with EGF-like and two follistatin-like domains 1; NULL	Coding
TC01004790.hg.1	8.4	9.48	-2.11	0.000914	0.088896		linc-KLHDC9 chr1:+:160864696-160866290	NonCoding
TC05000132.hg.1	5.93	7.01	-2.11	0.00019	0.05796	CDH6	cadherin 6, type 2, K-cadherin (fetal kidney); NULL	Coding
TC20000341.hg.1	7.63	8.72	-2.12	0.000467	0.074622	PI3	peptidase inhibitor 3, skin-derived; NULL	Coding
TC12000406.hg.1	6.87	7.96	-2.12	0.000417	0.073687	SLC4A8	solute carrier family 4, sodium bicarbonate cotransporter, member 8	Coding
TC0X000195.hg.1	8.59	9.67	-2.12	0.003764	0.144662	USP9X	ubiquitin specific peptidase 9, X-linked; NULL	Coding
TC13000577.hg.1	5.35	6.44	-2.12	0.000205	0.058669	TRPC4	transient receptor potential cation channel, subfamily C, member 4; NULL	Coding
TC02004433.hg.1	5.3	6.39	-2.13	0.004623	0.155622		accn=CR749844 class=mRNAlike lncRNA name=Human lncRNA ref=JounralRNA transcriptId=1346 cpcScore=0.4480540 cnci=-0.3244629	NonCoding
TC15002739.hg.1	6.03	7.13	-2.14	0.000636	0.080671		linc-TTC23 chr15:-:99934869-99936875	NonCoding
TC15002608.hg.1	6.68	7.78	-2.14	0.000487	0.076453		accn=AJ001714 class=mRNAlike lncRNA name=Human lncRNA ref=JounralRNA transcriptId=336 cpcScore=9.5330100 cnci=-0.3337620|accn=L29148 class=mRNAlike lncRNA name=NULL ref=H-invitational v7.5 transcriptId=HIT000192791 cpcScore=0.7112230 cnci=-0.1711394	NonCoding
TC01005279.hg.1	6.04	7.14	-2.14	0.004673	0.156473		linc-LRRC38-2 chr1:-:14675449-14677518	NonCoding
TC02001071.hg.1	6.27	7.37	-2.14	0.000888	0.087997	OSBPL6	oxysterol binding protein-like 6; microRNA 548n; NULL	Coding
TC02002827.hg.1	4.92	6.01	-2.14	0.000671	0.08214	DOCK10	dedicator of cytokinesis 10; NULL	Coding
TC22000750.hg.1	3.09	4.19	-2.14	0.040736	0.363046		DQ574556,uc011anc.2	Coding
TC05002612.hg.1	5.22	6.32	-2.15	0.029876	0.324354		accn=Z36839 class=mRNAlike lncRNA name=NULL ref=H-invitational v7.5 transcriptId=HIT000327147 cpcScore=-1.0955700 cnci=-0.4886855	NonCoding
TC17000383.hg.1	7.7	8.81	-2.15	0.001522	0.099216	CCL2	chemokine (C-C motif) ligand 2; NULL	Coding
TC15001627.hg.1	2.27	3.37	-2.15	0.018699	0.27161		DQ582073,uc002aux.1	Coding
TC15001984.hg.1	6.76	7.87	-2.16	0.004721	0.157434		havana:lincRNA chromosome:GRCh37:15:99935384:99936798:-1 gene:ENSG00000259590 gene_biotype:lincRNA transcript_biotype:lincRNA	Coding
TC02002474.hg.1	7.42	8.52	-2.16	0.000296	0.06338		BC073897,uc002ubv.4	Coding
TC0X002013.hg.1	9.87	10.98	-2.16	0.001579	0.100503		accn=NR_026545 class=lncRNA name= ref=RefGeneNoncode transcriptId=NR_026545 cpcScore=3.6700600 cnci=-0.2188689	NonCoding
TC08002233.hg.1	6.02	7.14	-2.17	0.015757	0.25474		accn=NULL class=lncRNA name= ref=UCSCGeneNoncode transcriptId=uc003wwa.2 cpcScore=4.1988000 cnci=-0.3651900	NonCoding
TC0X000118.hg.1	8.09	9.21	-2.17	0.001499	0.099009	PDK3	pyruvate dehydrogenase kinase, isozyme 3; NULL	Coding
TC0X000424.hg.1	5.67	6.78	-2.17	0.000585	0.078877	ATP7A	ATPase, Cu++ transporting, alpha polypeptide; NULL	Coding
TC03000448.hg.1	5.1	6.22	-2.18	0.003173	0.135627	OTTHUMG00000158945	NULL	Coding
TC04000895.hg.1	5.08	6.21	-2.18	0.010402	0.216993		AK001394,uc003iwb.1	Coding
TC01005261.hg.1	7.91	9.03	-2.18	0.001835	0.107959		accn=CR617316 class=mRNAlike lncRNA name=Human lncRNA ref=JounralRNA transcriptId=93 cpcScore=-1.0548000 cnci=-0.4775887	NonCoding
TC10002662.hg.1	3.74	4.86	-2.18	0.000272	0.061597		accn=NR_038200 class=lncRNA name= ref=RefGeneNoncode transcriptId=NR_038200 cpcScore=-0.3375220 cnci=-0.3847782|accn=NULL class=lncRNA name= ref=UCSCGeneNoncode transcriptId=uc001jkr.2 cpcScore=-0.9716100 cnci=-0.3183216|linc-SLC16A9 chr10:-:61496634-61498362|linc-SLC16A9 chr10:-:61496752-61513154|linc-SLC16A9 chr10:-:61496769-61513198|linc-SLC16A9 chr10:-:61496940-61499105	NonCoding
TC19001581.hg.1	5.98	7.12	-2.2	0.000214	0.060004	PSG2	pregnancy specific beta-1-glycoprotein 2; pregnancy specific beta-1-glycoprotein 5; NULL	Coding
TC14001720.hg.1	7.6	8.74	-2.2	0.001458	0.09873		accn=AK124299 class=mRNAlike lncRNA name=Human lncRNA ref=JounralRNA transcriptId=720 cpcScore=-1.2998400 cnci=-0.4438125	NonCoding
TC15002670.hg.1	7.35	8.5	-2.21	0.000709	0.08214		accn=NULL class=lncRNA name= ref=UCSCGeneNoncode transcriptId=uc002bjf.1 cpcScore=-0.0903248 cnci=-0.3610332	NonCoding
TC0Y000085.hg.1	6.68	7.83	-2.22	0.010897	0.220193		DQ581594,uc022cot.1	Coding
TC0Y000220.hg.1	6.68	7.83	-2.22	0.010897	0.220193		DQ574758,uc004fwz.3	Coding
TC14001474.hg.1	6.17	7.32	-2.23	0.000198	0.058475	CLMN	calmin (calponin-like, transmembrane)	Coding
TC0Y000098.hg.1	6.7	7.86	-2.24	0.007272	0.18497		DQ581594,uc004fxd.3	Coding
TC0Y000205.hg.1	6.7	7.86	-2.24	0.007272	0.18497		DQ574758,uc022cop.1	Coding
TC15000772.hg.1	6.7	7.86	-2.24	0.007272	0.18497		DQ581594,uc002bhk.3	Coding
TC15000779.hg.1	6.7	7.86	-2.24	0.007272	0.18497		DQ581594,uc002bhz.3	Coding
TC15000785.hg.1	6.7	7.86	-2.24	0.007272	0.18497		DQ581594,uc002bik.3	Coding
TC15000807.hg.1	6.7	7.86	-2.24	0.007272	0.18497		DQ574760,uc002bkd.3	Coding
TC15000811.hg.1	6.7	7.86	-2.24	0.007272	0.18497		DQ581594,uc002bki.3	Coding
TC15000826.hg.1	6.7	7.86	-2.24	0.007272	0.18497		DQ574760,uc002blq.3	Coding
TC15001740.hg.1	6.7	7.86	-2.24	0.007272	0.18497		DQ574758,uc002bhc.3	Coding
TC15001742.hg.1	6.7	7.86	-2.24	0.007272	0.18497		DQ574758,uc002bhp.2	Coding
TC15001747.hg.1	6.7	7.86	-2.24	0.007272	0.18497		DQ574758,uc002bhx.3	Coding
TC15001751.hg.1	6.7	7.86	-2.24	0.007272	0.18497		DQ574758,uc002cfa.3	Coding
TC15001753.hg.1	6.7	7.86	-2.24	0.007272	0.18497		DQ574758,uc002bim.3	Coding
TC15001770.hg.1	6.7	7.86	-2.24	0.007272	0.18497		DQ574758,uc010uou.2	Coding
TC08002580.hg.1	6.43	7.6	-2.24	0.000527	0.076864	CA13	carbonic anhydrase XIII; uncharacterized LOC100507258; NULL	Coding
TC03003359.hg.1	6.22	7.38	-2.24	0.001043	0.092199	GXYLT2	glucoside xylosyltransferase 2; NULL	Coding
TC15001760.hg.1	7.62	8.78	-2.24	0.002563	0.124603		AK130329,uc002bjf.1	Coding
TC07003044.hg.1	2.78	3.95	-2.24	0.016796	0.261423		accn=AK055040 class=mRNAlike lncRNA name=Human lncRNA ref=JounralRNA transcriptId=3732 cpcScore=-1.2124600 cnci=-0.3909201|accn=NULL class=lncRNA name= ref=UCSCGeneNoncode transcriptId=uc003uhq.1 cpcScore=-1.1787300 cnci=-0.4902735	NonCoding
TC12002919.hg.1	6.72	7.9	-2.25	0.001147	0.093212		accn=BC015493 class=mRNAlike lncRNA name=Human lncRNA ref=JounralRNA transcriptId=4417 cpcScore=-0.8336160 cnci=-0.2107075	NonCoding
TC0X001881.hg.1	5.34	6.51	-2.25	0.00169	0.104333		linc-ZNF449-2 chrX:+:134169665-134174761	NonCoding
TC17000764.hg.1	6.8	7.97	-2.25	0.00237	0.119773	TANC2	tetratricopeptide repeat, ankyrin repeat and coiled-coil containing 2	Coding
TC02000756.hg.1	7.11	8.29	-2.26	0.00148	0.098777	PTPN4	protein tyrosine phosphatase, non-receptor type 4 (megakaryocyte); NULL	Coding
TC22000165.hg.1	5.58	6.76	-2.26	0.000427	0.073687	ADRBK2	adrenergic, beta, receptor kinase 2; NULL	Coding
TC02004726.hg.1	6.05	7.22	-2.26	0.002888	0.130366		accn=AK056075 class=mRNAlike lncRNA name=Human lncRNA ref=JounralRNA transcriptId=1471 cpcScore=-1.2477600 cnci=-0.3604798	NonCoding
TC16000455.hg.1	7.09	8.27	-2.27	0.001346	0.096824	LPCAT2	lysophosphatidylcholine acyltransferase 2; NULL	Coding
TC0X001166.hg.1	7.58	8.76	-2.27	0.000286	0.062557	TTC3P1	tetratricopeptide repeat domain 3 pseudogene 1	Coding
TC0X001182.hg.1	6.85	8.04	-2.27	0.004584	0.155022	BRWD3	bromodomain and WD repeat domain containing 3; NULL	Coding
TC06004104.hg.1	5.94	7.13	-2.28	0.000217	0.060171	TIAM2	T-cell lymphoma invasion and metastasis 2; uncharacterized LOC100505519; NULL	Coding
TC02000758.hg.1	6.88	8.07	-2.28	0.000951	0.090296	EPB41L5	erythrocyte membrane protein band 4.1 like 5; NULL	Coding
TC15002198.hg.1	5.29	6.49	-2.29	0.00056	0.077979		accn=AB073658 class=mRNAlike lncRNA name=NULL ref=H-invitational v7.5 transcriptId=HIT000328459 cpcScore=-1.3545800 cnci=-0.4369195	NonCoding
TC09002677.hg.1	6.46	7.66	-2.3	0.000572	0.078341		accn=AB233423 class=mRNAlike lncRNA name=NULL ref=H-invitational v7.5 transcriptId=HIT000330032 cpcScore=1.3377000 cnci=-1.0000000	NonCoding
TC02002212.hg.1	4.83	6.04	-2.31	0.001241	0.093896	ZC3H8	zinc finger CCCH-type containing 8; NULL	Coding
TC08001270.hg.1	6.73	7.94	-2.31	5.5e-05	0.042422	TTPA	tocopherol (alpha) transfer protein; NULL	Coding
TC05000550.hg.1	7.55	8.77	-2.33	0.002723	0.127957	ARL14EPL	ADP-ribosylation factor-like 14 effector protein-like; laeverin	Coding
TC12002400.hg.1	5.68	6.9	-2.33	4.2e-05	0.039024		accn=NULL class=lncRNA name= ref=UCSCGeneNoncode transcriptId=uc001sos.2 cpcScore=4.0914200 cnci=-0.2375653	NonCoding
TC17001590.hg.1	10.71	11.93	-2.33	0.000389	0.071059	C1QL1	complement component 1, q subcomponent-like 1; NULL	Coding
TC04002356.hg.1	5.53	6.74	-2.33	0.005154	0.162368		accn=NULL class=lncRNA name= ref=UCSCGeneNoncode transcriptId=uc003iwb.1 cpcScore=-1.2145300 cnci=-0.2927861|accn=AL512713 class=mRNAlike lncRNA name=Human lncRNA ref=JounralRNA transcriptId=2751 cpcScore=-1.0870500 cnci=-0.3110594	NonCoding
TC0X001042.hg.1	8.23	9.45	-2.34	1.5e-05	0.03275	NUDT11	nudix (nucleoside diphosphate linked moiety X)-type motif 11; NULL	Coding
TC02000628.hg.1	5.26	6.48	-2.34	0.000213	0.059883	SLC9A2	solute carrier family 9, subfamily A (NHE2, cation proton antiporter 2), member 2; NULL	Coding
TC02004507.hg.1	8.09	9.32	-2.35	0.00011	0.048917		accn=NULL class=lincRNA name=Human lincRNA ref=Scripture Reconstruction LincRNAs By Luo transcriptId=linc_luo_1950 cpcScore=-1.2809900 cnci=-0.2848016	NonCoding
TC0X001997.hg.1	4.63	5.88	-2.37	0.006655	0.180911		accn=NULL class=lincRNA name=Human lincRNA ref=Scripture Reconstruction LincRNAs By Luo transcriptId=linc_luo_1332 cpcScore=-1.3278400 cnci=-0.3733749	NonCoding
TC0X000969.hg.1	7.54	8.78	-2.37	0.000501	0.076711	CASK	calcium/calmodulin-dependent serine protein kinase (MAGUK family); NULL	Coding
TC02000705.hg.1	5.36	6.61	-2.38	7e-06	0.03275	ZC3H6	zinc finger CCCH-type containing 6; NULL	Coding
TC15002554.hg.1	6.33	7.58	-2.39	0.000427	0.073687		linc-ALDH1A2-1 chr15:-:58572414-58576475	NonCoding
TC04002528.hg.1	5.67	6.94	-2.41	0.000953	0.09032		accn=AK092951 class=mRNAlike lncRNA name=Human lncRNA ref=JounralRNA transcriptId=2422 cpcScore=-1.1185200 cnci=-0.4320703	NonCoding
TC12002536.hg.1	6.91	8.18	-2.41	0.00033	0.065378		accn=NULL class=lincRNA name=Human lincRNA ref=Scripture Reconstruction LincRNAs By Luo transcriptId=linc_luo_739 cpcScore=-1.3138600 cnci=-0.1201909	NonCoding
TC15000664.hg.1	7.49	8.76	-2.41	0.001217	0.093543	NEO1	neogenin 1; NULL	Coding
TC17001448.hg.1	6.99	8.27	-2.42	0.001494	0.099009	FBXL20	F-box and leucine-rich repeat protein 20	Coding
TC04000313.hg.1	5.13	6.41	-2.42	0.000192	0.058475	KIT	v-kit Hardy-Zuckerman 4 feline sarcoma viral oncogene homolog; NULL	Coding
TC21000025.hg.1	5.3	6.58	-2.43	0.000822	0.086592	RBM11	RNA binding motif protein 11; NULL	Coding
TC0X002134.hg.1	7.01	8.3	-2.44	0.000383	0.070979		accn=NR_030737 class=lncRNA name= ref=RefGeneNoncode transcriptId=NR_030737 cpcScore=11.9403000 cnci=-0.2677593|linc-ZDHHC15 chrX:-:74957498-74966844|linc-ZDHHC15 chrX:-:74959073-74966889	NonCoding
TC0X002040.hg.1	5.86	7.14	-2.44	0.005047	0.16106		accn=AK056476 class=mRNAlike lncRNA name=Human lncRNA ref=JounralRNA transcriptId=43 cpcScore=-0.5890090 cnci=-0.2475546	NonCoding
TC02004860.hg.1	8.44	9.73	-2.45	0.000719	0.08214		accn=CR623190 class=mRNAlike lncRNA name=Human lncRNA ref=JounralRNA transcriptId=1607 cpcScore=-1.1369100 cnci=-0.3462264	NonCoding
TC13000070.hg.1	7.45	8.74	-2.45	0.00104	0.092199	WASF3	WAS protein family, member 3; NULL	Coding
TC10002743.hg.1	6.55	7.85	-2.45	0.001452	0.09873		linc-DYDC1-6 chr10:-:85926985-85931832	NonCoding
TC08002001.hg.1	7.07	8.38	-2.47	0.000247	0.061394		accn=AK093753 class=mRNAlike lncRNA name=Human lncRNA ref=JounralRNA transcriptId=4024 cpcScore=2.1072400 cnci=-0.3456958	NonCoding
TC02004508.hg.1	7.81	9.11	-2.48	0.000596	0.079399		accn=BC020901 class=mRNAlike lncRNA name=NULL ref=H-invitational v7.5 transcriptId=HIT000090289_06 cpcScore=-1.4196900 cnci=-0.4147777	NonCoding
TC06003141.hg.1	6.39	7.7	-2.48	7.3e-05	0.046974		accn=AF195656 class=mRNAlike lncRNA name=NULL ref=H-invitational v7.5 transcriptId=HIT000073652 cpcScore=2.7953600 cnci=-0.2672327	NonCoding
TC12001663.hg.1	5.21	6.52	-2.48	0.001816	0.107359	DPY19L2	dpy-19-like 2 (C. elegans)	Coding
TC17000449.hg.1	4.71	6.04	-2.5	0.000285	0.062479		cdna:known chromosome:GRCh37:17:36105206:36108563:1 gene:ENSG00000259549 gene_biotype:antisense transcript_biotype:antisense	Coding
TC15001777.hg.1	6.38	7.7	-2.51	0.013821	0.241423		DQ574758,uc021stp.1	Coding
TC11002081.hg.1	6.54	7.87	-2.52	3.4e-05	0.038004	PGM2L1	phosphoglucomutase 2-like 1	Coding
TC11002623.hg.1	4.57	5.91	-2.52	0.016967	0.262932		accn=BC063641 class=mRNAlike lncRNA name=Human lncRNA ref=JounralRNA transcriptId=3474 cpcScore=-0.5196540 cnci=-0.3511793	NonCoding
TC03002993.hg.1	5.47	6.8	-2.52	0.003018	0.133211		linc-CGGBP1-2 chr3:-:90263033-90264881	NonCoding
TC01006025.hg.1	5.55	6.88	-2.52	0.002304	0.118372		accn=AK093982 class=mRNAlike lncRNA name=Human lncRNA ref=JounralRNA transcriptId=837 cpcScore=-1.2600600 cnci=-0.4472134	NonCoding
TC22001043.hg.1	3.97	5.32	-2.55	0.000197	0.058475		accn=AK124922 class=mRNAlike lncRNA name=Human lncRNA ref=JounralRNA transcriptId=380 cpcScore=-1.0988900 cnci=-0.3249960	NonCoding
TC01006240.hg.1	2.83	4.18	-2.55	0.001373	0.096834		accn=AL080074 class=mRNAlike lncRNA name=NULL ref=H-invitational v7.5 transcriptId=HIT000024195 cpcScore=-1.1901500 cnci=-0.4603623	NonCoding
TC11002289.hg.1	6.79	8.16	-2.59	0.000423	0.073687	CRYAB	crystallin, alpha B	Coding
TC03002405.hg.1	4.9	6.27	-2.59	0.000828	0.086986		linc-CADM2-9 chr3:+:78316089-78340341|linc-CADM2-9 chr3:+:78316092-78343206|linc-CADM2-9 chr3:+:78316155-78343881	NonCoding
TC19002612.hg.1	6.23	7.61	-2.6	0.00015	0.05393	PSG6	pregnancy specific beta-1-glycoprotein 6; NULL	Coding
TC09002494.hg.1	7.96	9.35	-2.61	0.000732	0.08214		accn=NULL class=lncRNA name= ref=UCSCGeneNoncode transcriptId=uc004aaz.1 cpcScore=-1.1713000 cnci=-0.2913921	NonCoding
TC21000346.hg.1	6.77	8.15	-2.61	0.000265	0.061428	ADAMTS5	ADAM metallopeptidase with thrombospondin type 1 motif, 5; NULL	Coding
TC15001335.hg.1	6.54	7.95	-2.65	0.000243	0.061394	FBN1	fibrillin 1	Coding
TC01004040.hg.1	5.2	6.61	-2.66	0.000256	0.061394	AKT3	v-akt murine thymoma viral oncogene homolog 3 (protein kinase B, gamma); NULL	Coding
TC15000769.hg.1	7.35	8.77	-2.67	0.001055	0.092199		DQ601279,uc002bhd.1	Coding
TC15000782.hg.1	7.35	8.77	-2.67	0.001055	0.092199		DQ601279,uc021stc.1	Coding
TC15000804.hg.1	7.35	8.77	-2.67	0.001055	0.092199		DQ601279,uc021sti.1	Coding
TC15001780.hg.1	7.35	8.77	-2.67	0.001055	0.092199		DQ601279,uc002bkj.1	Coding
TC0X002210.hg.1	4.8	6.22	-2.67	0.00309	0.134189		linc-RNF113A chrX:-:119055223-119056803	NonCoding
TC02002204.hg.1	8.43	9.86	-2.69	0.000698	0.08214	BUB1	BUB1 mitotic checkpoint serine/threonine kinase; budding uninhibited by benzimidazoles 1 homolog (yeast); NULL	Coding
TC02000680.hg.1	6.18	7.63	-2.73	4.8e-05	0.040308	OTTHUMG00000153641	NULL	Coding
TC0X001167.hg.1	7.65	9.13	-2.79	0.001165	0.093543	TTC3P1	tetratricopeptide repeat domain 3 pseudogene 1	Coding
TC19002613.hg.1	7.83	9.32	-2.8	3.4e-05	0.038004	PSG4	pregnancy specific beta-1-glycoprotein 4; NULL	Coding
TC0X002141.hg.1	4.84	6.32	-2.8	0.000235	0.061394		accn=AK026301 class=mRNAlike lncRNA name=Human lncRNA ref=JounralRNA transcriptId=164 cpcScore=-1.2448900 cnci=-0.4221083	NonCoding
TC02003890.hg.1	7.41	8.89	-2.8	0.001363	0.096834		accn=NR_027663 class=lncRNA name= ref=RefGeneNoncode transcriptId=NR_027663 cpcScore=3.8452900 cnci=-0.2018776	NonCoding
TC09001086.hg.1	8.27	9.77	-2.83	0.000203	0.058496		AK131521,uc004aaz.2	Coding
TC19001155.hg.1	8.15	9.65	-2.83	0.002616	0.12527	OLFM2	olfactomedin 2	Coding
TC07000959.hg.1	8.74	10.27	-2.87	0.002838	0.129861		DQ597485,uc022aol.1	Coding
TC19002495.hg.1	5.05	6.57	-2.88	0.00013	0.052068		accn=CR599789 class=mRNAlike lncRNA name=Human lncRNA ref=JounralRNA transcriptId=4884 cpcScore=1.2029000 cnci=-0.2961808|accn=NR_026824 class=lncRNA name= ref=RefGeneNoncode transcriptId=NR_026824 cpcScore=2.2215000 cnci=-0.1982695	NonCoding
TC02004511.hg.1	7.38	8.9	-2.88	0.009604	0.209008		accn=AK001781 class=mRNAlike lncRNA name=Human lncRNA ref=JounralRNA transcriptId=1368 cpcScore=-1.0764000 cnci=-0.3623507	NonCoding
TC15000391.hg.1	5.24	6.8	-2.94	0.000181	0.057384	SLC27A2	solute carrier family 27 (fatty acid transporter), member 2; NULL	Coding
TC05001381.hg.1	7.53	9.08	-2.94	0.001131	0.093212	ACTBL2	actin, beta-like 2; NULL	Coding
TC17002878.hg.1	7.51	9.08	-2.96	5.72e-07	0.019327	ITGB3	integrin, beta 3 (platelet glycoprotein IIIa, antigen CD61)	Coding
TC19002707.hg.1	5.64	7.21	-2.97	1.2e-05	0.03275	PSG8	pregnancy specific beta-1-glycoprotein 8; NULL	Coding
TC0X001317.hg.1	4.35	5.91	-2.97	0.002126	0.115421	OTTHUMG00000022286	NULL	Coding
TC10002092.hg.1	7.71	9.29	-3	0.000364	0.069033		accn=M73837 class=mRNAlike lncRNA name=Human lncRNA ref=JounralRNA transcriptId=2497 cpcScore=3.9126000 cnci=-0.1120162	NonCoding
TC15000814.hg.1	2.91	4.49	-3.01	0.041507	0.366296		DQ582073,uc002bkl.1	Coding
TC15001773.hg.1	2.91	4.49	-3.01	0.041507	0.366296		DQ582071,uc021stm.1	Coding
TC15001775.hg.1	2.91	4.49	-3.01	0.041507	0.366296		DQ582071,uc021sto.1	Coding
TC15001794.hg.1	2.91	4.49	-3.01	0.041507	0.366296		DQ582071,uc002blr.1	Coding
TC02004390.hg.1	6.52	8.12	-3.03	7.5e-05	0.046974		linc-RGPD2 chr2:-:88280270-88292380	NonCoding
TC02003493.hg.1	6.09	7.69	-3.04	6.7e-05	0.046118		linc-ACOXL-1 chr2:+:111368492-111369981	NonCoding
TC0X002081.hg.1	5.36	6.99	-3.08	0.000117	0.049649		accn=AK124653 class=mRNAlike lncRNA name=Human lncRNA ref=JounralRNA transcriptId=107 cpcScore=-1.0725200 cnci=-0.3373205	NonCoding
TC01000961.hg.1	7.91	9.56	-3.15	0.000204	0.058669	SLC6A17	solute carrier family 6, member 17; NULL	Coding
TC01001805.hg.1	6.73	8.39	-3.17	0.000297	0.06338	TGFB2	transforming growth factor, beta 2; NULL	Coding
TC06000945.hg.1	6.59	8.26	-3.17	4.5e-05	0.040045	GJA1	gap junction protein, alpha 1, 43kDa; NULL	Coding
TC01000909.hg.1	7.14	8.81	-3.18	4.8e-05	0.040308	S1PR1	sphingosine-1-phosphate receptor 1; NULL	Coding
TC0X002080.hg.1	5.79	7.46	-3.2	0.000504	0.076711		accn=AK125664 class=mRNAlike lncRNA name=Human lncRNA ref=JounralRNA transcriptId=106 cpcScore=-1.1525600 cnci=-0.3268759	NonCoding
TC15002635.hg.1	6.4	8.08	-3.2	0.002424	0.121301		accn=AF088077 class=mRNAlike lncRNA name=NULL ref=H-invitational v7.5 transcriptId=HIT000067625 cpcScore=-1.5148700 cnci=-0.3352615	NonCoding
TC02002211.hg.1	7.99	9.68	-3.22	0.000261	0.061394	ANAPC1	anaphase promoting complex subunit 1; anaphase-promoting complex subunit 1-like; NULL	Coding
TC02000527.hg.1	7.86	9.56	-3.23	0.000466	0.074622	ANAPC1P1	anaphase promoting complex subunit 1 pseudogene 1	Coding
TC12003123.hg.1	7.43	9.13	-3.25	0.000787	0.084641		accn=AB073212 class=mRNAlike lncRNA name=NULL ref=H-invitational v7.5 transcriptId=HIT000061215 cpcScore=3.0103000 cnci=-0.1662031	NonCoding
TC02003470.hg.1	7.31	9.01	-3.26	0.001202	0.093543		linc-RGPD4-9 chr2:+:106986277-106992912	NonCoding
TC09002707.hg.1	6.08	7.8	-3.29	0.0006	0.079655		accn=AK094413 class=mRNAlike lncRNA name=Human lncRNA ref=JounralRNA transcriptId=4216 cpcScore=-1.1618000 cnci=-0.3821849	NonCoding
TC01005585.hg.1	5.28	7	-3.29	0.000822	0.086592		accn=BC042023 class=mRNAlike lncRNA name=Human lncRNA ref=JounralRNA transcriptId=411 cpcScore=-1.1807900 cnci=-0.4699693	NonCoding
TC06001976.hg.1	7.97	9.69	-3.3	0.000277	0.061611	BVES	blood vessel epicardial substance; NULL	Coding
TC04002651.hg.1	7.59	9.34	-3.37	0.001225	0.093543		accn=AB020969 class=mRNAlike lncRNA name=NULL ref=H-invitational v7.5 transcriptId=HIT000058648 cpcScore=-0.9503770 cnci=-0.4333654	NonCoding
TC0X002140.hg.1	5.22	6.97	-3.37	0.000301	0.063832		accn=AK090573 class=mRNAlike lncRNA name=Human lncRNA ref=JounralRNA transcriptId=162 cpcScore=-0.6375070 cnci=-0.3743477	NonCoding
TC19001584.hg.1	7.77	9.53	-3.39	1.4e-05	0.03275	PSG9	pregnancy specific beta-1-glycoprotein 9; NULL	Coding
TC02000156.hg.1	7.7	9.46	-3.39	0.000405	0.072285	DPYSL5	dihydropyrimidinase-like 5; NULL	Coding
TC02000530.hg.1	7.61	9.37	-3.4	5.8e-05	0.042937		BC005089,uc002ssh.3	Coding
TC0X001186.hg.1	6.06	7.83	-3.41	0.00016	0.055625	RPS6KA6	ribosomal protein S6 kinase, 90kDa, polypeptide 6; NULL	Coding
TC02003381.hg.1	8.05	9.82	-3.42	0.000123	0.051454		accn=NULL class=lincRNA name=Human lincRNA ref=Scripture Reconstruction LincRNAs By Luo transcriptId=linc_luo_1304 cpcScore=-1.5925500 cnci=-0.3763865	NonCoding
TC02001218.hg.1	6.09	7.87	-3.43	0.000316	0.064374	ADAM23	ADAM metallopeptidase domain 23; NULL	Coding
TC02000703.hg.1	6.23	8.02	-3.45	0.000738	0.082189	TMEM87B	transmembrane protein 87B; NULL	Coding
TC02003380.hg.1	7.94	9.73	-3.46	0.000184	0.057384		accn=NR_037931 class=lncRNA name= ref=RefGeneNoncode transcriptId=NR_037931 cpcScore=7.7167000 cnci=-0.2308126	NonCoding
TC19001579.hg.1	5.6	7.43	-3.56	8.3e-05	0.048572	PSG7	pregnancy specific beta-1-glycoprotein 7 (gene/pseudogene)	Coding
TC06001977.hg.1	6.46	8.33	-3.66	6e-05	0.043794	POPDC3	popeye domain containing 3; NULL	Coding
TC11002228.hg.1	6.08	7.98	-3.72	0.000128	0.052068	MMP7	matrix metallopeptidase 7 (matrilysin, uterine); NULL	Coding
TC19002365.hg.1	7.2	9.16	-3.88	3e-05	0.035648		linc-OR10H1-3 chr19:-:15962876-15965591	NonCoding
TC08001960.hg.1	4.78	6.81	-4.1	0.002005	0.112218		accn=AK023631 class=mRNAlike lncRNA name=Human lncRNA ref=JounralRNA transcriptId=3995 cpcScore=-1.1675200 cnci=-0.4878772	NonCoding
TC19002706.hg.1	7.02	9.09	-4.2	4.5e-05	0.040045	PSG3	pregnancy specific beta-1-glycoprotein 3; NULL	Coding
TC02003383.hg.1	6.67	8.74	-4.2	0.000151	0.054042		accn=NULL class=lincRNA name=Human lincRNA ref=Scripture Reconstruction LincRNAs By Luo transcriptId=linc_luo_1268 cpcScore=-1.4925500 cnci=-0.3199931	NonCoding
TC17001353.hg.1	6.3	8.4	-4.27	2.5e-05	0.033695	MYO1D	myosin ID	Coding
TC19001582.hg.1	6.77	8.92	-4.46	6e-05	0.043814	PSG5	pregnancy specific beta-1-glycoprotein 5; NULL	Coding
TC06001941.hg.1	7.26	9.49	-4.71	2.6e-05	0.033942	RRAGD	Ras-related GTP binding D; NULL	Coding
TC11003400.hg.1	6.84	9.12	-4.85	0.000106	0.048917		accn=AK022986 class=mRNAlike lncRNA name=Human lncRNA ref=JounralRNA transcriptId=5296 cpcScore=-1.1022900 cnci=-0.2776879	NonCoding
TC0X001376.hg.1	6.64	8.93	-4.87	4.2e-05	0.039024	GPC4	glypican 4; NULL	Coding
TC02000729.hg.1	4.35	6.64	-4.9	0.044339	0.376237		DQ598479,uc002tjy.1	Coding
TC07000688.hg.1	6.92	9.22	-4.94	0.00014	0.052068	PRKAR2B	protein kinase, cAMP-dependent, regulatory, type II, beta; NULL	Coding
TC21000892.hg.1	4.96	7.27	-4.96	1.5e-05	0.03275		accn=AK095905 class=mRNAlike lncRNA name=Human lncRNA ref=JounralRNA transcriptId=1890 cpcScore=-1.2556800 cnci=-0.4501562	NonCoding
TC20000962.hg.1	5.89	8.26	-5.18	2.6e-05	0.033942	CYP24A1	cytochrome P450, family 24, subfamily A, polypeptide 1; NULL	Coding
TC22000350.hg.1	7.93	10.33	-5.27	5.4e-05	0.042422	SEPT3	septin 3; NULL	Coding
TC11000214.hg.1	4.51	6.91	-5.3	5.7e-05	0.042937	PDE3B	phosphodiesterase 3B, cGMP-inhibited	Coding
TC18000435.hg.1	5.59	8	-5.33	3.4e-05	0.038004	DSC3	desmocollin 3	Coding
TC06000758.hg.1	5.29	7.85	-5.9	1.4e-05	0.03275	SH3BGRL2	SH3 domain binding glutamic acid-rich protein like 2; NULL	Coding
TC06003783.hg.1	6.89	9.67	-6.86	2.2e-05	0.03275		accn=NR_024539 class=lncRNA name= ref=RefGeneNoncode transcriptId=NR_024539 cpcScore=2.1923300 cnci=-0.2703116	NonCoding
TC19002708.hg.1	6.45	9.35	-7.43	2.8e-05	0.034753	PSG1	pregnancy specific beta-1-glycoprotein 1; NULL	Coding
