# Supplementary material for: HE4 promotes collateral resistance to cisplatin and paclitaxel in ovarian cancer cells
Source: J Ovarian Res. 2016 May 17;9:28. doi: 10.1186/s13048-016-0240-0 (PMC4869286; doi:10.1186/s13048-016-0240-0)
Supplement: Additional file 3: — Top 10 DAVID annotation clusters of genes differentially expressed between SKOV3-NV and SKOV3-C1. Analysis of all genes with fold-change ≥1.5 (p < .05) in either direction. (XLSX 10 kb) [file 13048_2016_240_MOESM3_ESM.xlsx]

## Sheet: Sheet2 (2)
Top 10 DAVID Annotation Clusters of Genes Differentially Expressed Between NV and C1
Annotation Cluster	Enrichment	Terms
1	5.12	glycosylation site: N-linked (GlcNAc…), glycoprotein, signal, signal peptide, disulfide bond, secreted, extracellular region
2	4.24	glycosylation site: N-linked (GlcNAc…), glycoprotein, membrane, transmembrane region, transmembrane, topological domain: Cytoplasmic, plasma membrane, topological domain: Extracellular, intrinsic to membrane, integral to membrane
3	4.11	pregnancy, immunoglobin subtype 2, IGc2, female pregnancy, domain: Ig-like C2-type 1, domain: Ig-like C2-type 2, immunoglobin, immunoglobin domain, domain: Ig-like C2-type 3, domain: Ig-like V-type, immunoglobin subtype, immunoglobin-like, immunoglobin-like fold, immunglobin I-set, IG, tandem repeat, immunoglobin V-set
4	3.82	cell adhesion, biological adhesion, cell-cell adhesion
5	3.35	plasma membrane part, intrinsic to plasma membrane, integral to plasma membrane
6	3.25	fibronectin, type III-like fold, domain: Fibronectin type-III 2, fibronectin type III, domain: Fibronectin type-III 1, FN3, domain: Fibronectin type-III 3, domain: Fibronectin type-III 4, Fibronectin type III subdomain, domain: Fibronectin type-III 5, domain: Fibronectin type-III 6, domain: Fibronectin type-III 8, domain: Fibronectin type-III 7
7	3.02	insulin-like growth factor binding, domain: IGFBP N-terminal, insulin-like growth factor-binding protein IGFBP, IB, insulin-like growth factor binding protein N-terminal, growth factor binding
8	3.01	membrane fraction, insoluble fraction, cell fraction
9	2.85	extracellular matrix, extracellular region part, proteinaceous extracellular matrix
10	2.39	EGF-like region conserved site, EGF-like type 3, egf-like domain, EGF, domain: EGF-like 4; calcium-binding, EGF-like, EGF calcium-binding, EGF, EGF-like calcium-binding conserved site, EGF-like calcium-binding, domain: EGF-like 5; calcium-binding, domain: EGF-like 2; calcium-binding, domain: EGF-like 6; calcium-binding, domain: EGF-like, EGF CA, EGF-type aspartate/asparagine hydroxylation conserv…
